# Supplementary material for: Identifying persistent high-cost patients in the hospital for care management: development and validation of prediction models
Source: BMC Health Serv Res. 2024 Nov 26;24:1469. doi: 10.1186/s12913-024-11936-7 (PMC11590622; doi:10.1186/s12913-024-11936-7)
Supplement: Supplementary file 1 — Additional file 1. a. Definitions and operationalization of predictors. b. Operationalization of final predictors through CCSR codes. [file 12913_2024_11936_MOESM1_ESM.zip]

Archive with 2 entries (2 files):
- Additional file 1b.xlsx
- Additional file 1a.docx
