# Supplementary material for: Identifying persistent high-cost patients in the hospital for care management: development and validation of prediction models
Source: BMC Health Serv Res. 2024 Nov 26;24:1469. doi: 10.1186/s12913-024-11936-7 (PMC11590622; doi:10.1186/s12913-024-11936-7)
Supplement: Supplementary file 1 — Additional file 1. a. Definitions and operationalization of predictors. b. Operationalization of final predictors through CCSR codes. [file 12913_2024_11936_MOESM1_ESM.zip › Additional file 1b.xlsx]

## Sheet: Medical specialties (11)
Predictor	DBCSpecialtyCode	DBCDiagnosisCode	DBCDiagnosisName_NL	CCS_GroupNo	CCS_Group_Name_EN	CCS_Diagnosis_GroupNo	CCS_Diagnoses_Headcluster	CCS_CategoryNo	CCS_Category
Cardiology	20	801	Follow-up na acuut coronair syndroom	257	Other aftercare	156	17	5	Other
Cardiology	20	802	Follow-up na PTCA en/of CABG en/of ablatie	257	Other aftercare	156	17	5	Other
Cardiology	20	806	Follow-up na operatie hartklepafwijking	257	Other aftercare	156	17	5	Other
Cardiology	20	807	Follow-up na operatie congenitale hart(vaat)afwijking	257	Other aftercare	156	17	5	Other
Cardiology	20	808	Follow-up na vaatoperatie (arterieel / veneus)	257	Other aftercare	156	17	5	Other
Cardiology	20	810	Follow-up na overige hartoperatie	257	Other aftercare	156	17	5	Other
Cardiology	20	821	Hartrevalidatie	254	Rehabilitation care; fitting of prostheses; and adjustment of devices	156	17	5	Other
Cardiology	20	101	Geen aanwijzingen voor cardiale afwijkingen	258	Other screening for suspected conditions (not mental disorders or infectious disease)	156	17	3	Elective
Cardiology	20	501	Hartklepafwijkingen	96	Heart valve disorders	59	7	3	Elective
Cardiology	20	702	Endocarditis	96	Heart valve disorders	59	7	3	Elective
Cardiology	20	906	Screening cardiovasculair (genetisch) risico	258	Other screening for suspected conditions (not mental disorders or infectious disease)	156	17	3	Elective
Cardiology	20	000	Traject	259	Residual codes; unclassified	157	17	2	Chronic
Cardiology	20	16	pericarditis	108	Congestive heart failure; nonhypertensive	70	7	2	Chronic
Cardiology	20	202	Angina pectoris, stabiel	101	Coronary atherosclerosis and other heart disease	63	7	2	Chronic
Cardiology	20	203	Angina pectoris, onstabiel	101	Coronary atherosclerosis and other heart disease	63	7	2	Chronic
Cardiology	20	26	hartfalen bij CMP	108	Congestive heart failure; nonhypertensive	70	7	2	Chronic
Cardiology	20	301	Acuut hartfalen	108	Congestive heart failure; nonhypertensive	70	7	2	Chronic
Cardiology	20	302	Chronisch hartfalen	108	Congestive heart failure; nonhypertensive	70	7	2	Chronic
Cardiology	20	404	Impuls- en geleidingsstoornissen	105	Conduction disorders	67	7	2	Chronic
Cardiology	20	502	Congenitale hart(vaat)afwijking	213	Cardiac and circulatory congenital anomalies	127	14	2	Chronic
Cardiology	20	509	Overige structurele afwijkingen van het hart	104	Other and ill-defined heart disease	66	7	2	Chronic
Cardiology	20	53	CMP, hypertrofisch	108	Congestive heart failure; nonhypertensive	70	7	2	Chronic
Cardiology	20	59	andere structurele afwijkingen van het hart	108	Congestive heart failure; nonhypertensive	70	7	2	Chronic
Cardiology	20	601	Arteriele vaatafwijking / stenose	117	Other circulatory disease	76	7	2	Chronic
Cardiology	20	602	Veneuze vaatafwijking (thrombose / thromboembolie / longembolie)	103	Pulmonary heart disease	65	7	2	Chronic
Cardiology	20	609	Overige vaataandoeningen / afwijkingen	117	Other circulatory disease	76	7	2	Chronic
Cardiology	20	701	Pericarditis	97	Peri-; endo-; and myocarditis; cardiomyopathy (except that caused by tuberculosis or sexually transmitted disease)	60	7	2	Chronic
Cardiology	20	709	Overige ontstekingen	97	Peri-; endo-; and myocarditis; cardiomyopathy (except that caused by tuberculosis or sexually transmitted disease)	60	7	2	Chronic
Cardiology	20	803	Follow-up na PM implantatie	259	Residual codes; unclassified	157	17	2	Chronic
Cardiology	20	804	Follow-up na ICD-implantatie of bij drager van uitwendige cardioversie-defibrillator (LifeVest)	259	Residual codes; unclassified	157	17	2	Chronic
Cardiology	20	805	Follow-up na harttransplantatie	259	Residual codes; unclassified	157	17	2	Chronic
Cardiology	20	822	Peri-operatieve zorg	259	Residual codes; unclassified	157	17	2	Chronic
Cardiology	20	901	Vetstofwisselingsstoornissen	53	Disorders of lipid metabolism	41	3	2	Chronic
Cardiology	20	902	Hypertensie	98	Essential hypertension	61	7	2	Chronic
Cardiology	20	903	Begeleiding harttransplantatie	259	Residual codes; unclassified	157	17	2	Chronic
Cardiology	20	904	Begeleiding hartlongtransplantatie	108	Congestive heart failure; nonhypertensive	70	7	2	Chronic
Cardiology	20	905	Chronische zorg patiënten met meerdere cardiovasculaire risicofactoren	259	Residual codes; unclassified	157	17	2	Chronic
Cardiology	20	909	Overige aandoeningen	117	Other circulatory disease	76	7	2	Chronic
Cardiology	20	911	Hartteam bespreking	259	Residual codes; unclassified	157	17	2	Chronic
Cardiology	20	912	Screening harttransplantatie	117	Other circulatory disease	76	7	2	Chronic
Cardiology	20	914	ICC	259	Residual codes; unclassified	157	17	2	Chronic
Cardiology	20	04	AP, ischemie aangetoond	100	Acute myocardial infarction	62	7	1	Acute
Cardiology	20	07	onstabiele / progressieve AP	100	Acute myocardial infarction	62	7	1	Acute
Cardiology	20	11	acuut myocardinfarct (q/non-q) elders	100	Acute myocardial infarction	62	7	1	Acute
Cardiology	20	201	Thoracale klachten eci	102	Nonspecific chest pain	64	7	1	Acute
Cardiology	20	204	ST elevatie hartinfarct	100	Acute myocardial infarction	62	7	1	Acute
Cardiology	20	205	Non ST elevatie hartinfarct	100	Acute myocardial infarction	62	7	1	Acute
Cardiology	20	401	Atrium fibrilleren / flutter	106	Cardiac dysrhythmias	68	7	1	Acute
Cardiology	20	402	Overige supraventriculaire hartritmestoornissen	106	Cardiac dysrhythmias	68	7	1	Acute
Cardiology	20	403	Ventriculaire hartritmestoornissen	106	Cardiac dysrhythmias	68	7	1	Acute
Cardiology	20	409	Overige hartritmestoornissen	106	Cardiac dysrhythmias	68	7	1	Acute
Cardiothoracic & vascular surgery	3	402	Carotispathologie	110	Occlusion or stenosis of precerebral arteries	72	7	5	Other
Cardiothoracic & vascular surgery	28	2240	Pacemakerlead extractie	237	Complication of device; implant or graft	142	16	5	Other
Cardiothoracic & vascular surgery	28	2375	PM lead extractie met ECC	237	Complication of device; implant or graft	142	16	5	Other
Cardiothoracic & vascular surgery	28	3310	CEA bdz	110	Occlusion or stenosis of precerebral arteries	72	7	5	Other
Cardiothoracic & vascular surgery	28	1110	Longbespreking zonder ok	19	Cancer of bronchus; lung	15	2	4	Oncology
Cardiothoracic & vascular surgery	28	1120	Longconsult zonder ok	19	Cancer of bronchus; lung	15	2	4	Oncology
Cardiothoracic & vascular surgery	28	1210	Cervicale mediastinoscopie	19	Cancer of bronchus; lung	15	2	4	Oncology
Cardiothoracic & vascular surgery	28	1220	Parasternale mediastinotomie	19	Cancer of bronchus; lung	15	2	4	Oncology
Cardiothoracic & vascular surgery	28	1230	VATS (diagnostisch)	19	Cancer of bronchus; lung	15	2	4	Oncology
Cardiothoracic & vascular surgery	28	1240	Open longbiopsie	19	Cancer of bronchus; lung	15	2	4	Oncology
Cardiothoracic & vascular surgery	28	1310	Wigexcisie	19	Cancer of bronchus; lung	15	2	4	Oncology
Cardiothoracic & vascular surgery	28	1340	Exploratieve thoracotomie	19	Cancer of bronchus; lung	15	2	4	Oncology
Cardiothoracic & vascular surgery	28	1420	Verwijderen mediastinumtumor	41	Cancer; other and unspecified primary	33	2	4	Oncology
Cardiothoracic & vascular surgery	28	1430	Lobectomie	19	Cancer of bronchus; lung	15	2	4	Oncology
Cardiothoracic & vascular surgery	28	1440	Pneumonectomie	19	Cancer of bronchus; lung	15	2	4	Oncology
Cardiothoracic & vascular surgery	28	1460	VATS (therapeutisch)	19	Cancer of bronchus; lung	15	2	4	Oncology
Cardiothoracic & vascular surgery	28	1470	Segmentresectie	19	Cancer of bronchus; lung	15	2	4	Oncology
Cardiothoracic & vascular surgery	28	1510	Sleeve resectie	19	Cancer of bronchus; lung	15	2	4	Oncology
Cardiothoracic & vascular surgery	28	1520	Carina resectie	19	Cancer of bronchus; lung	15	2	4	Oncology
Cardiothoracic & vascular surgery	28	1530	Thoraxwandresectie met of zonder longresectie	19	Cancer of bronchus; lung	15	2	4	Oncology
Cardiothoracic & vascular surgery	28	1595	Geïsoleerde longperfusie	42	Secondary malignancies	34	2	4	Oncology
Cardiothoracic & vascular surgery	28	1410	Thymectomie	47	Other and unspecified benign neoplasm	37	2	3	Elective
Cardiothoracic & vascular surgery	28	2130	Patiëntscreening zonder operatie	96	Heart valve disorders	59	7	3	Elective
Cardiothoracic & vascular surgery	28	2250	Resternotomie	96	Heart valve disorders	59	7	3	Elective
Cardiothoracic & vascular surgery	28	2325	Aortaklepvervanging (AVR)	96	Heart valve disorders	59	7	3	Elective
Cardiothoracic & vascular surgery	28	2335	Mitraalklepvervanging (MVR)	96	Heart valve disorders	59	7	3	Elective
Cardiothoracic & vascular surgery	28	2355	Myxoom verwijderen	47	Other and unspecified benign neoplasm	37	2	3	Elective
Cardiothoracic & vascular surgery	28	2405	Mitralisklep plastiek (MPL)	96	Heart valve disorders	59	7	3	Elective
Cardiothoracic & vascular surgery	28	2410	Tricuspidaalklep plastiek/-vervanging (TPL)	96	Heart valve disorders	59	7	3	Elective
Cardiothoracic & vascular surgery	28	2415	CABG (1 art.) + MVR	96	Heart valve disorders	59	7	3	Elective
Cardiothoracic & vascular surgery	28	2420	AVR + MVR	96	Heart valve disorders	59	7	3	Elective
Cardiothoracic & vascular surgery	28	2425	CABG (1 art.) + AVR	96	Heart valve disorders	59	7	3	Elective
Cardiothoracic & vascular surgery	28	2465	MVR + TPL	96	Heart valve disorders	59	7	3	Elective
Cardiothoracic & vascular surgery	28	2475	Linkerventrikel plastiek + AVR/MVR	96	Heart valve disorders	59	7	3	Elective
Cardiothoracic & vascular surgery	28	2550	CABG + MPL +/- TPL	96	Heart valve disorders	59	7	3	Elective
Cardiothoracic & vascular surgery	28	2555	CABG (2 art.) + MVR	96	Heart valve disorders	59	7	3	Elective
Cardiothoracic & vascular surgery	28	2560	CABG (1art.) + AVR + MVR	96	Heart valve disorders	59	7	3	Elective
Cardiothoracic & vascular surgery	28	2565	AVR + MVR + TPL	96	Heart valve disorders	59	7	3	Elective
Cardiothoracic & vascular surgery	28	2570	CABG (2 art.) + AVR	96	Heart valve disorders	59	7	3	Elective
Cardiothoracic & vascular surgery	28	2575	AVR + MPL	96	Heart valve disorders	59	7	3	Elective
Cardiothoracic & vascular surgery	28	2590	MPL + TPL	96	Heart valve disorders	59	7	3	Elective
Cardiothoracic & vascular surgery	28	2645	MPL + AVR + CABG	96	Heart valve disorders	59	7	3	Elective
Cardiothoracic & vascular surgery	28	2650	MPL + CABG (2 art.)	96	Heart valve disorders	59	7	3	Elective
Cardiothoracic & vascular surgery	28	2655	AVR + CABG + HOCM	96	Heart valve disorders	59	7	3	Elective
Cardiothoracic & vascular surgery	28	2675	Maze + MVP/MPL +/- TPL	96	Heart valve disorders	59	7	3	Elective
Cardiothoracic & vascular surgery	28	2680	AVR + Ao. ascendens	96	Heart valve disorders	59	7	3	Elective
Cardiothoracic & vascular surgery	28	2695	AVR + MVR +/- TPL	96	Heart valve disorders	59	7	3	Elective
Cardiothoracic & vascular surgery	28	2785	Maze + CABG of AVR + MPL +/- TPL	96	Heart valve disorders	59	7	3	Elective
Cardiothoracic & vascular surgery	28	2790	AVR + Ascendens + MPL +/- TPL	96	Heart valve disorders	59	7	3	Elective
Cardiothoracic & vascular surgery	3	401	Arteritis temporalis	117	Other circulatory disease	76	7	2	Chronic
Cardiothoracic & vascular surgery	3	404	Thoracic outlet syndroom	95	Other nervous system disorders	58	6	2	Chronic
Cardiothoracic & vascular surgery	3	408	Nierarteriestenose	114	Peripheral and visceral atherosclerosis	73	7	2	Chronic
Cardiothoracic & vascular surgery	3	409	Vaat afwijkingen abdominaal / bekken	117	Other circulatory disease	76	7	2	Chronic
Cardiothoracic & vascular surgery	28	0000	Traject	259	Residual codes; unclassified	157	17	2	Chronic
Cardiothoracic & vascular surgery	28	1250	Tracheatectomie	134	Other upper respiratory disease	89	8	2	Chronic
Cardiothoracic & vascular surgery	28	1370	Diafragmaplicatie	133	Other lower respiratory disease	88	8	2	Chronic
Cardiothoracic & vascular surgery	28	1560	Thoraxwand reconstructie	133	Other lower respiratory disease	88	8	2	Chronic
Cardiothoracic & vascular surgery	28	1590	Longvolume reductie chirurgie	127	Chronic obstructive pulmonary disease and bronchiectasis	82	8	2	Chronic
Cardiothoracic & vascular surgery	28	2010	Rechter ventrikel met dubbele uitgang (DORV)	213	Cardiac and circulatory congenital anomalies	127	14	2	Chronic
Cardiothoracic & vascular surgery	28	2015	Misvorming van coronairvaten	213	Cardiac and circulatory congenital anomalies	127	14	2	Chronic
Cardiothoracic & vascular surgery	28	2020	Anomalie vaatringen	213	Cardiac and circulatory congenital anomalies	127	14	2	Chronic
Cardiothoracic & vascular surgery	28	2025	Cor triatriatum	213	Cardiac and circulatory congenital anomalies	127	14	2	Chronic
Cardiothoracic & vascular surgery	28	2030	Anomalie van Ebstein	213	Cardiac and circulatory congenital anomalies	127	14	2	Chronic
Cardiothoracic & vascular surgery	28	2035	Congenitale misvorming van pulmonalis of tricuspidalisklep (enkelvoudige problematiek), uitgezonderd anomalie van Ebstein	213	Cardiac and circulatory congenital anomalies	127	14	2	Chronic
Cardiothoracic & vascular surgery	28	2040	Congenitale misvorming van aorta of mitralisklep (enkelvoudige problematiek)	213	Cardiac and circulatory congenital anomalies	127	14	2	Chronic
Cardiothoracic & vascular surgery	28	2110	Hartteambespreking zonder operatie	104	Other and ill-defined heart disease	66	7	2	Chronic
Cardiothoracic & vascular surgery	28	2120	Hartconsult zonder operatie	104	Other and ill-defined heart disease	66	7	2	Chronic
Cardiothoracic & vascular surgery	28	2210	Drainage pericard	97	Peri-; endo-; and myocarditis; cardiomyopathy (except that caused by tuberculosis or sexually transmitted disease)	60	7	2	Chronic
Cardiothoracic & vascular surgery	28	2220	Pacemaker implantatie	105	Conduction disorders	67	7	2	Chronic
Cardiothoracic & vascular surgery	28	2270	Dialyse catheter inbrengen	108	Congestive heart failure; nonhypertensive	70	7	2	Chronic
Cardiothoracic & vascular surgery	28	2300	Banding a. pulmonalis	213	Cardiac and circulatory congenital anomalies	127	14	2	Chronic
Cardiothoracic & vascular surgery	28	2310	Aanleggen Blalock shunt	213	Cardiac and circulatory congenital anomalies	127	14	2	Chronic
Cardiothoracic & vascular surgery	28	2320	CABG, vene grafts en max. 1 arteriële graft	101	Coronary atherosclerosis and other heart disease	63	7	2	Chronic
Cardiothoracic & vascular surgery	28	2340	Pulmonaalklepplastiek/-vervanging	213	Cardiac and circulatory congenital anomalies	127	14	2	Chronic
Cardiothoracic & vascular surgery	28	2345	Sluiten ASD	213	Cardiac and circulatory congenital anomalies	127	14	2	Chronic
Cardiothoracic & vascular surgery	28	2350	Sluiten VSD	213	Cardiac and circulatory congenital anomalies	127	14	2	Chronic
Cardiothoracic & vascular surgery	28	2360	Linker ventrikel plastiek	104	Other and ill-defined heart disease	66	7	2	Chronic
Cardiothoracic & vascular surgery	28	2365	AVSD Partieel	213	Cardiac and circulatory congenital anomalies	127	14	2	Chronic
Cardiothoracic & vascular surgery	28	2370	Opheffen Coarctatio aortae (- ECC)	213	Cardiac and circulatory congenital anomalies	127	14	2	Chronic
Cardiothoracic & vascular surgery	28	2380	Sluiten ductus Botalli	213	Cardiac and circulatory congenital anomalies	127	14	2	Chronic
Cardiothoracic & vascular surgery	28	2390	Implantatie bi-polaire PM elektrode	108	Congestive heart failure; nonhypertensive	70	7	2	Chronic
Cardiothoracic & vascular surgery	28	2400	CABG (>=2 art. grafts)	101	Coronary atherosclerosis and other heart disease	63	7	2	Chronic
Cardiothoracic & vascular surgery	28	2430	Korte termijn steunhart	108	Congestive heart failure; nonhypertensive	70	7	2	Chronic
Cardiothoracic & vascular surgery	28	2435	Tetralogie van Fallot	213	Cardiac and circulatory congenital anomalies	127	14	2	Chronic
Cardiothoracic & vascular surgery	28	2440	AVSD compleet	213	Cardiac and circulatory congenital anomalies	127	14	2	Chronic
Cardiothoracic & vascular surgery	28	2445	Pericardectomie	97	Peri-; endo-; and myocarditis; cardiomyopathy (except that caused by tuberculosis or sexually transmitted disease)	60	7	2	Chronic
Cardiothoracic & vascular surgery	28	2450	HOCM (Morrow proc.)	97	Peri-; endo-; and myocarditis; cardiomyopathy (except that caused by tuberculosis or sexually transmitted disease)	60	7	2	Chronic
Cardiothoracic & vascular surgery	28	2455	TMR	101	Coronary atherosclerosis and other heart disease	63	7	2	Chronic
Cardiothoracic & vascular surgery	28	2460	Reanimatie met ECC +/- korte termijn steunhart	108	Congestive heart failure; nonhypertensive	70	7	2	Chronic
Cardiothoracic & vascular surgery	28	2470	Linkerventrikel plastiek + CABG	104	Other and ill-defined heart disease	66	7	2	Chronic
Cardiothoracic & vascular surgery	28	2515	Arteriële switch operatie	213	Cardiac and circulatory congenital anomalies	127	14	2	Chronic
Cardiothoracic & vascular surgery	28	2530	VT endocard resectie	104	Other and ill-defined heart disease	66	7	2	Chronic
Cardiothoracic & vascular surgery	28	2535	Cavo/Pulmonale connectie part./totaal	213	Cardiac and circulatory congenital anomalies	127	14	2	Chronic
Cardiothoracic & vascular surgery	28	2540	Abnormale longvene connectie	213	Cardiac and circulatory congenital anomalies	127	14	2	Chronic
Cardiothoracic & vascular surgery	28	2545	Bentall	108	Congestive heart failure; nonhypertensive	70	7	2	Chronic
Cardiothoracic & vascular surgery	28	2580	AVR + HOCM	97	Peri-; endo-; and myocarditis; cardiomyopathy (except that caused by tuberculosis or sexually transmitted disease)	60	7	2	Chronic
Cardiothoracic & vascular surgery	28	2585	CABG + HOCM	101	Coronary atherosclerosis and other heart disease	63	7	2	Chronic
Cardiothoracic & vascular surgery	28	2620	Norwood operatie	213	Cardiac and circulatory congenital anomalies	127	14	2	Chronic
Cardiothoracic & vascular surgery	28	2625	Truncus correctie	213	Cardiac and circulatory congenital anomalies	127	14	2	Chronic
Cardiothoracic & vascular surgery	28	2630	VT + CABG	104	Other and ill-defined heart disease	66	7	2	Chronic
Cardiothoracic & vascular surgery	28	2635	Maze + CABG	101	Coronary atherosclerosis and other heart disease	63	7	2	Chronic
Cardiothoracic & vascular surgery	28	2640	VSR + CABG	101	Coronary atherosclerosis and other heart disease	63	7	2	Chronic
Cardiothoracic & vascular surgery	28	2660	Ao. wortel + MVR/MPL	97	Peri-; endo-; and myocarditis; cardiomyopathy (except that caused by tuberculosis or sexually transmitted disease)	60	7	2	Chronic
Cardiothoracic & vascular surgery	28	2665	Ao. wortel + CABG	101	Coronary atherosclerosis and other heart disease	63	7	2	Chronic
Cardiothoracic & vascular surgery	28	2670	Overige gecompliceerde congenitale aandoeningen, inclusief meervoudige klepproblematiek	213	Cardiac and circulatory congenital anomalies	127	14	2	Chronic
Cardiothoracic & vascular surgery	28	2685	Grawitz met RA-ingroei	103	Pulmonary heart disease	65	7	2	Chronic
Cardiothoracic & vascular surgery	28	2710	Pulmonale thromboendarteriëctomie	103	Pulmonary heart disease	65	7	2	Chronic
Cardiothoracic & vascular surgery	28	2910	Harttransplantatie	104	Other and ill-defined heart disease	66	7	2	Chronic
Cardiothoracic & vascular surgery	28	2920	Longtransplantatie	133	Other lower respiratory disease	88	8	2	Chronic
Cardiothoracic & vascular surgery	28	2930	Hart-longtransplantatie	108	Congestive heart failure; nonhypertensive	70	7	2	Chronic
Cardiothoracic & vascular surgery	28	2940	Implantatie lange termijn steunhart	104	Other and ill-defined heart disease	66	7	2	Chronic
Cardiothoracic & vascular surgery	28	3110	Arterioveneuze fistel	200	Other skin disorders	120	12	2	Chronic
Cardiothoracic & vascular surgery	28	3320	AAA	101	Coronary atherosclerosis and other heart disease	63	7	2	Chronic
Cardiothoracic & vascular surgery	28	4110	ICC	259	Residual codes; unclassified	157	17	2	Chronic
Cardiothoracic & vascular surgery	3	403	Aneurysma aorta thoracalis (inclusief ruptuur)	115	Aortic; peripheral; and visceral artery aneurysms	74	7	1	Acute
Cardiothoracic & vascular surgery	3	405	Aneurysma aorta iliacaal	115	Aortic; peripheral; and visceral artery aneurysms	74	7	1	Acute
Cardiothoracic & vascular surgery	3	406	Aneurysma aorta abdominalis, ruptuur	115	Aortic; peripheral; and visceral artery aneurysms	74	7	1	Acute
Cardiothoracic & vascular surgery	28	1260	Pleuradrainage	130	Pleurisy; pneumothorax; pulmonary collapse	85	8	1	Acute
Cardiothoracic & vascular surgery	28	1270	Pleurabiopt	130	Pleurisy; pneumothorax; pulmonary collapse	85	8	1	Acute
Cardiothoracic & vascular surgery	28	1320	Pleurectomie	130	Pleurisy; pneumothorax; pulmonary collapse	85	8	1	Acute
Cardiothoracic & vascular surgery	28	1330	Bullectomie	130	Pleurisy; pneumothorax; pulmonary collapse	85	8	1	Acute
Cardiothoracic & vascular surgery	28	1350	Operatieve behandeling longempyeem	130	Pleurisy; pneumothorax; pulmonary collapse	85	8	1	Acute
Cardiothoracic & vascular surgery	28	1360	Thoraxtrauma	234	Crushing injury or internal injury	139	16	1	Acute
Cardiothoracic & vascular surgery	28	1450	Bullectomie + pleurectomie	130	Pleurisy; pneumothorax; pulmonary collapse	85	8	1	Acute
Cardiothoracic & vascular surgery	28	1480	Postpneumonectomiesyndroom	238	Complications of surgical procedures or medical care	143	16	1	Acute
Cardiothoracic & vascular surgery	28	1540	Trachea reconstructie	234	Crushing injury or internal injury	139	16	1	Acute
Cardiothoracic & vascular surgery	28	1550	Sluiten bronchusfistel	130	Pleurisy; pneumothorax; pulmonary collapse	85	8	1	Acute
Cardiothoracic & vascular surgery	28	1570	Decorticatie	130	Pleurisy; pneumothorax; pulmonary collapse	85	8	1	Acute
Cardiothoracic & vascular surgery	28	1580	Bronchus/trachea ruptuur	234	Crushing injury or internal injury	139	16	1	Acute
Cardiothoracic & vascular surgery	28	2230	AICD implantatie	106	Cardiac dysrhythmias	68	7	1	Acute
Cardiothoracic & vascular surgery	28	2260	Inbrengen IABP	100	Acute myocardial infarction	62	7	1	Acute
Cardiothoracic & vascular surgery	28	2280	Refixatie sternum, verwijderen staaldraden	238	Complications of surgical procedures or medical care	143	16	1	Acute
Cardiothoracic & vascular surgery	28	2315	Harttrauma (LV ruptuur)	234	Crushing injury or internal injury	139	16	1	Acute
Cardiothoracic & vascular surgery	28	2385	Refixatie sternum gecompl.	238	Complications of surgical procedures or medical care	143	16	1	Acute
Cardiothoracic & vascular surgery	28	2510	Aortawortelvervanging	115	Aortic; peripheral; and visceral artery aneurysms	74	7	1	Acute
Cardiothoracic & vascular surgery	28	2520	Ventrikelseptumruptuur	100	Acute myocardial infarction	62	7	1	Acute
Cardiothoracic & vascular surgery	28	2525	Maze procedure	106	Cardiac dysrhythmias	68	7	1	Acute
Cardiothoracic & vascular surgery	28	2543	Aortawortel + (part)boog	115	Aortic; peripheral; and visceral artery aneurysms	74	7	1	Acute
Cardiothoracic & vascular surgery	28	2610	Ao. asc. Vervanging	115	Aortic; peripheral; and visceral artery aneurysms	74	7	1	Acute
Cardiothoracic & vascular surgery	28	2615	Aortaboog chirurgie	115	Aortic; peripheral; and visceral artery aneurysms	74	7	1	Acute
Cardiothoracic & vascular surgery	28	2720	Ao. dissectie +/- CABG	115	Aortic; peripheral; and visceral artery aneurysms	74	7	1	Acute
Cardiothoracic & vascular surgery	28	2730	Aortaboog + Ao wortel + Ao. asc.	115	Aortic; peripheral; and visceral artery aneurysms	74	7	1	Acute
Cardiothoracic & vascular surgery	28	2740	Ao. asc. + CABG	115	Aortic; peripheral; and visceral artery aneurysms	74	7	1	Acute
Cardiothoracic & vascular surgery	28	2750	Ao. asc. + kleprecontructie	115	Aortic; peripheral; and visceral artery aneurysms	74	7	1	Acute
Cardiothoracic & vascular surgery	28	2760	Ao. asc. + (part) boog	115	Aortic; peripheral; and visceral artery aneurysms	74	7	1	Acute
Cardiothoracic & vascular surgery	28	2765	Ao. desc. Vervanging	115	Aortic; peripheral; and visceral artery aneurysms	74	7	1	Acute
Cardiothoracic & vascular surgery	28	2770	Ao. wortel + CABG + MPL/MVR	115	Aortic; peripheral; and visceral artery aneurysms	74	7	1	Acute
Cardiothoracic & vascular surgery	28	2775	Ao dissectie B/conservatief	115	Aortic; peripheral; and visceral artery aneurysms	74	7	1	Acute
Cardiothoracic & vascular surgery	28	2780	Thoracale endoprothese	115	Aortic; peripheral; and visceral artery aneurysms	74	7	1	Acute
Cardiothoracic & vascular surgery	28	2810	Thoraco-abdominaal aneurysma	115	Aortic; peripheral; and visceral artery aneurysms	74	7	1	Acute
Cardiothoracic & vascular surgery	28	3120	Vals aneurysma lies	238	Complications of surgical procedures or medical care	143	16	1	Acute
Cardiothoracic & vascular surgery	28	3210	Carotisendarterectomie (CEA)	116	Aortic and peripheral arterial embolism or thrombosis	75	7	1	Acute
Cardiothoracic & vascular surgery	28	3220	Andere boogvaatoperatie	115	Aortic; peripheral; and visceral artery aneurysms	74	7	1	Acute
Cardiothoracic & vascular surgery	28	3330	Iliaca aneurysma	115	Aortic; peripheral; and visceral artery aneurysms	74	7	1	Acute
Cardiothoracic & vascular surgery	28	3340	Endoprothese	115	Aortic; peripheral; and visceral artery aneurysms	74	7	1	Acute
Colorectal surgery	3	331	Maligne neoplasma galblaas	18	Cancer of other GI organs; peritoneum	14	2	4	Oncology
Colorectal surgery	3	332	Maligne neoplasma pancreas / galwegen	17	Cancer of pancreas	13	2	4	Oncology
Colorectal surgery	3	333	Maligne neoplasma colon (exclusief sigmoïd / rectum)	14	Cancer of colon	10	2	4	Oncology
Colorectal surgery	3	334	Maligne neoplasma recto-sigmoïd overgang	15	Cancer of rectum and anus	11	2	4	Oncology
Colorectal surgery	3	335	Maligne neoplasma rectum	15	Cancer of rectum and anus	11	2	4	Oncology
Colorectal surgery	3	346	Maligne neoplasma maag, exclusief cardia	13	Cancer of stomach	9	2	4	Oncology
Colorectal surgery	3	347	Peritonitis carcinomatosa van colorectaal carcinoom zonder uitzaaiingen elders (HIPEC)	42	Secondary malignancies	34	2	4	Oncology
Colorectal surgery	3	349	Overige maligne neoplasmata abdomen	41	Cancer; other and unspecified primary	33	2	4	Oncology
Colorectal surgery	3	367	Maligne neoplasma lever (inclusief metastase)	16	Cancer of liver and intrahepatic bile duct	12	2	4	Oncology
Colorectal surgery	3	370	Wilm's tumor	33	Cancer of kidney and renal pelvis	26	2	4	Oncology
Colorectal surgery	3	321	Ulcus duodeni / ventriculi (ook perforatie)	139	Gastroduodenal ulcer (except hemorrhage)	93	9	3	Elective
Colorectal surgery	3	322	Benigne neoplasma intestinum	47	Other and unspecified benign neoplasm	37	2	3	Elective
Colorectal surgery	3	323	Cholecystitis / cholelithiasis	149	Biliary tract disease	102	9	3	Elective
Colorectal surgery	3	338	Rectum prolaps	147	Anal and rectal conditions	101	9	3	Elective
Colorectal surgery	3	343	Benigne neoplasma intestinum (exclusief FAP)	47	Other and unspecified benign neoplasm	37	2	3	Elective
Colorectal surgery	3	344	Familiaire Adenomateuze Polyposis (FAP)	47	Other and unspecified benign neoplasm	37	2	3	Elective
Colorectal surgery	3	345	Benigne neoplasma bijnier	47	Other and unspecified benign neoplasm	37	2	3	Elective
Colorectal surgery	3	368	Benigne neoplasma lever	47	Other and unspecified benign neoplasm	37	2	3	Elective
Colorectal surgery	3	325	Colitis ulcerosa	144	Regional enteritis and ulcerative colitis	98	9	2	Chronic
Colorectal surgery	3	326	Crohn (enteritis regionalis)	144	Regional enteritis and ulcerative colitis	98	9	2	Chronic
Colorectal surgery	3	327	Diverticulosis / -itis	146	Diverticulosis and diverticulitis	100	9	2	Chronic
Colorectal surgery	3	329	Overige niet maligne gastrointestinale aandoeningen	155	Other gastrointestinal disorders	108	9	2	Chronic
Colorectal surgery	3	336	Mesenteriaal trombose	114	Peripheral and visceral atherosclerosis	73	7	2	Chronic
Colorectal surgery	3	339	Incontinentie voor faeces	155	Other gastrointestinal disorders	108	9	2	Chronic
Colorectal surgery	3	340	Obstipatie	155	Other gastrointestinal disorders	108	9	2	Chronic
Colorectal surgery	3	341	Morbide obesitas BMI <45	58	Other nutritional; endocrine; and metabolic disorders	41	3	2	Chronic
Colorectal surgery	3	342	Morbide obesitas BMI >45	58	Other nutritional; endocrine; and metabolic disorders	41	3	2	Chronic
Colorectal surgery	3	369	Ontwikkelingscyste ovarium	215	Genitourinary congenital anomalies	128	14	2	Chronic
Colorectal surgery	3	320	Abces intra-abdominaal	148	Peritonitis and intestinal abscess	96	9	1	Acute
Colorectal surgery	3	324	Invaginatie	145	Intestinal obstruction without hernia	99	9	1	Acute
Colorectal surgery	3	328	Ileus: paralytisch, obstructief zonder hernia	145	Intestinal obstruction without hernia	99	9	1	Acute
Colorectal surgery	3	337	Pancreatitis	152	Pancreatic disorders (not diabetes)	105	9	1	Acute
Colorectal surgery	3	366	Volvulus darm	145	Intestinal obstruction without hernia	99	9	1	Acute
Endocrinology	13	214	Maligniteit schildklier	36	Cancer of thyroid	28	2	4	Oncology
Endocrinology	13	243	Niet-functionerende hypofyse tumor	44	Neoplasms of unspecified nature or uncertain behavior	36	2	4	Oncology
Endocrinology	13	263	Niet-functionerende bijniertumor	44	Neoplasms of unspecified nature or uncertain behavior	36	2	4	Oncology
Endocrinology	13	264	Maligniteit bijnier	41	Cancer; other and unspecified primary	33	2	4	Oncology
Endocrinology	13	291	MENsyndroom	44	Neoplasms of unspecified nature or uncertain behavior	36	2	4	Oncology
Endocrinology	13	205	Hyperthyreoïdie en zwangerschap	181	Other complications of pregnancy	118	11	3	Elective
Endocrinology	13	213	Hypothyreoïdie en zwangerschap	181	Other complications of pregnancy	118	11	3	Elective
Endocrinology	13	231	Hyperparathyreoïdie	51	Other endocrine disorders	38	3	3	Elective
Endocrinology	13	232	Hypoparathyreoïdie	51	Other endocrine disorders	38	3	3	Elective
Endocrinology	13	241	Hyperprolactinemie (niet prolactinoom)	51	Other endocrine disorders	38	3	3	Elective
Endocrinology	13	242	Prolactinoom	47	Other and unspecified benign neoplasm	37	2	3	Elective
Endocrinology	13	244	Acromegalie	51	Other endocrine disorders	38	3	3	Elective
Endocrinology	13	246	Groeistoornis, groeideficiëntie nno	51	Other endocrine disorders	38	3	3	Elective
Endocrinology	13	247	Gonadale dysfunctie	51	Other endocrine disorders	38	3	3	Elective
Endocrinology	13	248	Hypopituitarisme	51	Other endocrine disorders	38	3	3	Elective
Endocrinology	13	249	Overige hypofyse aandoeningen	51	Other endocrine disorders	38	3	3	Elective
Endocrinology	13	251	Gynecomastie	167	Nonmalignant breast conditions	116	10	3	Elective
Endocrinology	13	261	Bijnierschorsinsufficiëntie/Addison	51	Other endocrine disorders	38	3	3	Elective
Endocrinology	13	262	Syndroom/morbus Cushing	51	Other endocrine disorders	38	3	3	Elective
Endocrinology	13	269	Overige bijnieraandoeningen	51	Other endocrine disorders	38	3	3	Elective
Endocrinology	13	201	Hyperthyreoïdie nno	48	Thyroid disorders	38	3	2	Chronic
Endocrinology	13	202	Hyperthyreoïdie autoimmuun	48	Thyroid disorders	38	3	2	Chronic
Endocrinology	13	203	Hyperthyreoïdie toxisch adenoom	48	Thyroid disorders	38	3	2	Chronic
Endocrinology	13	204	Hyperthyreoïdie multinodulair struma	48	Thyroid disorders	38	3	2	Chronic
Endocrinology	13	206	Nodus schildklier	48	Thyroid disorders	38	3	2	Chronic
Endocrinology	13	207	Euthyreood struma	48	Thyroid disorders	38	3	2	Chronic
Endocrinology	13	208	Thyreoïditis	48	Thyroid disorders	38	3	2	Chronic
Endocrinology	13	211	Hypothyreoïdie, niet code 212	48	Thyroid disorders	38	3	2	Chronic
Endocrinology	13	212	Hypothyreoïdie iatrogeen	48	Thyroid disorders	38	3	2	Chronic
Endocrinology	13	219	Overige schildklieraandoeningen	48	Thyroid disorders	38	3	2	Chronic
Endocrinology	13	221	Diabetes mellitus zonder secundaire complicaties	49	Diabetes mellitus without complication	39	3	2	Chronic
Endocrinology	13	222	Diabetes mellitus met secundaire complicaties	50	Diabetes mellitus with complications	40	3	2	Chronic
Endocrinology	13	223	Diabetes mellitus chronisch pomptherapie	49	Diabetes mellitus without complication	39	3	2	Chronic
Endocrinology	13	224	Zwangerschapsdiabetes	186	Diabetes or abnormal glucose tolerance complicating pregnancy; childbirth; or the puerperium	118	11	2	Chronic
Endocrinology	13	233	Osteoporose, osteomalacie	206	Osteoporosis	124	13	2	Chronic
Endocrinology	13	234	Paget	212	Other bone disease and musculoskeletal deformities	122	13	2	Chronic
Endocrinology	13	239	Overige stofwisselingstoornissen calcium	58	Other nutritional; endocrine; and metabolic disorders	41	3	2	Chronic
Endocrinology	13	252	Hirsutisme	200	Other skin disorders	120	12	2	Chronic
Endocrinology	13	271	Primaire dyslipidemie	53	Disorders of lipid metabolism	41	3	2	Chronic
Endocrinology	13	272	Hyperhomocysteïnemie	58	Other nutritional; endocrine; and metabolic disorders	41	3	2	Chronic
Endocrinology	13	283	Adipositas (obesitas)	58	Other nutritional; endocrine; and metabolic disorders	41	3	2	Chronic
Endocrinology	13	292	Porfyrie	58	Other nutritional; endocrine; and metabolic disorders	41	3	2	Chronic
Endocrinology	13	299	Overige endocriene en metabole aandoeningen	58	Other nutritional; endocrine; and metabolic disorders	41	3	2	Chronic
Gastroenterology	18	719	voorbereiding levertransplantatie (donor)	256	Medical examination/evaluation	156	17	5	Other
Gastroenterology	18	765	Partiële levertransplantatietraject donor	257	Other aftercare	156	17	5	Other
Gastroenterology	18	909	Preoperatief consult/overige interne aandoeningen	256	Medical examination/evaluation	156	17	5	Other
Gastroenterology	18	307	Oesofagus/cardia maligniteit	12	Cancer of esophagus	8	2	4	Oncology
Gastroenterology	18	407	Maagcarcinoom, exclusief cardiacarcinoom	13	Cancer of stomach	9	2	4	Oncology
Gastroenterology	18	408	Lymfoom	38	Non-Hodgkin`s lymphoma	30	2	4	Oncology
Gastroenterology	18	607	HNPCC	14	Cancer of colon	10	2	4	Oncology
Gastroenterology	18	610	Colorectale maligniteit	14	Cancer of colon	10	2	4	Oncology
Gastroenterology	18	712	Maligniteit in lever	16	Cancer of liver and intrahepatic bile duct	12	2	4	Oncology
Gastroenterology	18	735	Cholangiocarcinoom	18	Cancer of other GI organs; peritoneum	14	2	4	Oncology
Gastroenterology	18	755	Pancreasneoplasieën	17	Cancer of pancreas	13	2	4	Oncology
Gastroenterology	18	810	Oncologische behandeling bij G.I. maligniteit	18	Cancer of other GI organs; peritoneum	14	2	4	Oncology
Gastroenterology	18	906	Oncologie, niet G.E.	43	Malignant neoplasm without specification of site	35	2	4	Oncology
Gastroenterology	18	402	(benigne)Peptisch ulcus	139	Gastroduodenal ulcer (except hemorrhage)	93	9	3	Elective
Gastroenterology	18	606	Adenomateuze poliepen	47	Other and unspecified benign neoplasm	37	2	3	Elective
Gastroenterology	18	608	Familiaire poliepsyndromen	47	Other and unspecified benign neoplasm	37	2	3	Elective
Gastroenterology	18	631	Proctologie	147	Anal and rectal conditions	101	9	3	Elective
Gastroenterology	18	711	Benigne levertumor	47	Other and unspecified benign neoplasm	37	2	3	Elective
Gastroenterology	18	731	(symptomatische)Cholecystolithiasis	149	Biliary tract disease	102	9	3	Elective
Gastroenterology	18	732	Choledocholithiasis	149	Biliary tract disease	102	9	3	Elective
Gastroenterology	18	734	Cholecystitis	149	Biliary tract disease	102	9	3	Elective
Gastroenterology	18	736	Overige extrahepatische galwegpathologie	149	Biliary tract disease	102	9	3	Elective
Gastroenterology	18	820	Negatieve analyse/geen G.E. diagnose	258	Other screening for suspected conditions (not mental disorders or infectious disease)	156	17	3	Elective
Gastroenterology	18	910	Preoperatief consult bij niet G.E. patiënt	258	Other screening for suspected conditions (not mental disorders or infectious disease)	156	17	3	Elective
Gastroenterology	18	000	Traject	259	Residual codes; unclassified	157	17	2	Chronic
Gastroenterology	18	199	Diagnose n.n.o.	155	Other gastrointestinal disorders	108	9	2	Chronic
Gastroenterology	18	201	Functionele dyspepsie	141	Other disorders of stomach and duodenum	94	9	2	Chronic
Gastroenterology	18	203	Bloedverlies tractus digestivus e.c.i.	153	Gastrointestinal hemorrhage	106	9	2	Chronic
Gastroenterology	18	204	Chronische buikpijn	251	Abdominal pain	153	17	2	Chronic
Gastroenterology	18	205	Prikkelbaar darmsyndroom ± diverticulose	155	Other gastrointestinal disorders	108	9	2	Chronic
Gastroenterology	18	207	(onder)Voeding	52	Nutritional deficiencies	41	3	2	Chronic
Gastroenterology	18	301	Gastro-oesofageale refluxziekte/oesofagitis	138	Esophageal disorders	92	9	2	Chronic
Gastroenterology	18	302	Benigne stenose	138	Esophageal disorders	92	9	2	Chronic
Gastroenterology	18	303	Barrett epitheel	138	Esophageal disorders	92	9	2	Chronic
Gastroenterology	18	304	Achalasie	138	Esophageal disorders	92	9	2	Chronic
Gastroenterology	18	305	Overige oesofagus motiliteitsstoornissen	138	Esophageal disorders	92	9	2	Chronic
Gastroenterology	18	306	Zenker’s divertikel	138	Esophageal disorders	92	9	2	Chronic
Gastroenterology	18	308	Overige oesofaguspathologie	138	Esophageal disorders	92	9	2	Chronic
Gastroenterology	18	401	Gastritis diversen	140	Gastritis and duodenitis	94	9	2	Chronic
Gastroenterology	18	403	Oorzaken acuut bloedverlies (niet varices)	153	Gastrointestinal hemorrhage	106	9	2	Chronic
Gastroenterology	18	404	Oorzaken chronisch bloedverlies	153	Gastrointestinal hemorrhage	106	9	2	Chronic
Gastroenterology	18	405	Ischemie	114	Peripheral and visceral atherosclerosis	73	7	2	Chronic
Gastroenterology	18	406	Motiliteitsstoornis	141	Other disorders of stomach and duodenum	94	9	2	Chronic
Gastroenterology	18	409	Coeliakie	155	Other gastrointestinal disorders	108	9	2	Chronic
Gastroenterology	18	410	Overige dunne darmaandoeningen	141	Other disorders of stomach and duodenum	94	9	2	Chronic
Gastroenterology	18	601	Morbus Crohn	144	Regional enteritis and ulcerative colitis	98	9	2	Chronic
Gastroenterology	18	602	Colitis ulcerosa	144	Regional enteritis and ulcerative colitis	98	9	2	Chronic
Gastroenterology	18	609	Diverticulitis	146	Diverticulosis and diverticulitis	100	9	2	Chronic
Gastroenterology	18	612	(acute)Bloeding distale tractus digestivus	153	Gastrointestinal hemorrhage	106	9	2	Chronic
Gastroenterology	18	613	Chronische obstipatie	155	Other gastrointestinal disorders	108	9	2	Chronic
Gastroenterology	18	632	Bekkenbodemproblematiek	155	Other gastrointestinal disorders	108	9	2	Chronic
Gastroenterology	18	701	Hepatitis algemeen	151	Other liver diseases	104	9	2	Chronic
Gastroenterology	18	705	Hepatitis B of C met antivirale therapie	6	Hepatitis	6	1	2	Chronic
Gastroenterology	18	707	PBC, PSC en autoimmuun hepatitis	151	Other liver diseases	104	9	2	Chronic
Gastroenterology	18	708	Cirrose gecompenseerd	151	Other liver diseases	104	9	2	Chronic
Gastroenterology	18	709	Cirrose gedecompenseerd	151	Other liver diseases	104	9	2	Chronic
Gastroenterology	18	713	Metabole leverziekten	58	Other nutritional; endocrine; and metabolic disorders	41	3	2	Chronic
Gastroenterology	18	714	Overige aand. van lever en (portale) circulatie	151	Other liver diseases	104	9	2	Chronic
Gastroenterology	18	715	voorbereiding levertransplantatie (ontvanger)	150	Liver disease, alcohol-related	103	9	2	Chronic
Gastroenterology	18	716	levertransplantatie (ontvanger)	150	Liver disease, alcohol-related	103	9	2	Chronic
Gastroenterology	18	717	nacontrole levertransplantatie (ontvanger)	259	Residual codes; unclassified	157	17	2	Chronic
Gastroenterology	18	718	Acuut leverfalen	151	Other liver diseases	104	9	2	Chronic
Gastroenterology	18	720	levertransplantatie (donor)	259	Residual codes; unclassified	157	17	2	Chronic
Gastroenterology	18	721	nacontrole levertransplantatie (donor)	259	Residual codes; unclassified	157	17	2	Chronic
Gastroenterology	18	762	Darmtransplantatietraject donor	259	Residual codes; unclassified	157	17	2	Chronic
Gastroenterology	18	763	Levertransplantatietraject ontvanger	151	Other liver diseases	104	9	2	Chronic
Gastroenterology	18	764	Partiële levertransplantatietraject ontvanger	259	Residual codes; unclassified	157	17	2	Chronic
Gastroenterology	18	766	Lever- en niertransplantatietraject ontvanger	259	Residual codes; unclassified	157	17	2	Chronic
Gastroenterology	18	767	Lever- en pancreastransplantatietraject ontvanger	259	Residual codes; unclassified	157	17	2	Chronic
Gastroenterology	18	768	Lever-, pancreas- en darmtransplantatietraject ontvanger	251	Abdominal pain	153	17	2	Chronic
Gastroenterology	18	800	Niet classificeerbare diversen	155	Other gastrointestinal disorders	108	9	2	Chronic
Gastroenterology	18	830	Screening colorectaal carcinoom (bevolkingsonderzoek)	155	Other gastrointestinal disorders	108	9	2	Chronic
Gastroenterology	18	901	Hypertensie	98	Essential hypertension	61	7	2	Chronic
Gastroenterology	18	902	Diabetes mellitus	49	Diabetes mellitus without complication	39	3	2	Chronic
Gastroenterology	18	903	Schildklierziekte	48	Thyroid disorders	38	3	2	Chronic
Gastroenterology	18	904	Nefrologie	161	Other diseases of kidney and ureters	113	10	2	Chronic
Gastroenterology	18	905	Hematologie	64	Other hematologic conditions	44	4	2	Chronic
Gastroenterology	18	907	Cardiologie	104	Other and ill-defined heart disease	66	7	2	Chronic
Gastroenterology	18	202	Short bowelsyndroom	238	Complications of surgical procedures or medical care	143	16	1	Acute
Gastroenterology	18	206	Chronische intestinale pseudo-obstructiesyndroom	145	Intestinal obstruction without hernia	99	9	1	Acute
Gastroenterology	18	605	Infectieuze (entero-)colitis	135	Intestinal infection	90	9	1	Acute
Gastroenterology	18	611	Ileus	145	Intestinal obstruction without hernia	99	9	1	Acute
Gastroenterology	18	751	Acute pancreatitis	152	Pancreatic disorders (not diabetes)	105	9	1	Acute
Gastroenterology	18	753	Chronische pancreatitis (pijn)	152	Pancreatic disorders (not diabetes)	105	9	1	Acute
Gastroenterology	18	761	Darmtransplantatietraject ontvanger	238	Complications of surgical procedures or medical care	143	16	1	Acute
Gastroenterology	18	908	Pulmonologie	122	Pneumonia (except that caused by tuberculosis or sexually transmitted disease)	78	8	1	Acute
General medicine	13	008	Analyse electrolytstoornis zonder diagnose	55	Fluid and electrolyte disorders	42	3	5	Other
General medicine	13	027	screening pre-transplantatie donor excl. niertransplantaties	256	Medical examination/evaluation	156	17	5	Other
General medicine	13	041	Behandeling dehydratie zonder diagnose	55	Fluid and electrolyte disorders	42	3	5	Other
General medicine	13	043	Symptomencomplex tgv chronisch alcoholgebruik	66	Alcohol-related disorders	47	5	5	Other
General medicine	13	080	Begeleiding stamceltransplantatie donor	256	Medical examination/evaluation	156	17	5	Other
General medicine	13	214	Maligniteit schildklier	36	Cancer of thyroid	28	2	4	Oncology
General medicine	13	243	Niet-functionerende hypofyse tumor	44	Neoplasms of unspecified nature or uncertain behavior	36	2	4	Oncology
General medicine	13	263	Niet-functionerende bijniertumor	44	Neoplasms of unspecified nature or uncertain behavior	36	2	4	Oncology
General medicine	13	264	Maligniteit bijnier	41	Cancer; other and unspecified primary	33	2	4	Oncology
General medicine	13	291	MENsyndroom	44	Neoplasms of unspecified nature or uncertain behavior	36	2	4	Oncology
General medicine	13	621	Maligniteit, kleincellig carcinoom bronchus	19	Cancer of bronchus; lung	15	2	4	Oncology
General medicine	13	622	Maligniteit, grootcellig carcinoom bronchus	19	Cancer of bronchus; lung	15	2	4	Oncology
General medicine	13	623	Maligniteit thymoom	41	Cancer; other and unspecified primary	33	2	4	Oncology
General medicine	13	624	Maligniteit pleura	20	Cancer; other respiratory and intrathoracic	16	2	4	Oncology
General medicine	13	629	Overige maligniteiten thorax nno	41	Cancer; other and unspecified primary	33	2	4	Oncology
General medicine	13	751	Hodgkin lymfoom	37	Hodgkin`s disease	29	2	4	Oncology
General medicine	13	752	Non Hodgkinlymfoom (NHL) laaggradig	38	Non-Hodgkin`s lymphoma	30	2	4	Oncology
General medicine	13	753	Non Hodgkin lymfoom (NHL) intermediair/hooggradig	38	Non-Hodgkin`s lymphoma	30	2	4	Oncology
General medicine	13	754	Multipel myeloom/primaire amyloïdose	40	Multiple myeloma	32	2	4	Oncology
General medicine	13	755	Monoklonale gammopathie (MGUS)	44	Neoplasms of unspecified nature or uncertain behavior	36	2	4	Oncology
General medicine	13	756	Acute lymfatisch leukemie	39	Leukemias	31	2	4	Oncology
General medicine	13	757	CLL, Waldenström, Hairy cell leukemie	39	Leukemias	31	2	4	Oncology
General medicine	13	759	Overige lymfoproliferatieve aandoeningen nno	44	Neoplasms of unspecified nature or uncertain behavior	36	2	4	Oncology
General medicine	13	761	Acute myeloïde leukemie/RAEB-t	39	Leukemias	31	2	4	Oncology
General medicine	13	762	RAEB	39	Leukemias	31	2	4	Oncology
General medicine	13	763	Myelodyplasie overige nno	39	Leukemias	31	2	4	Oncology
General medicine	13	771	Chronische myeloïde leukemie (CML)	39	Leukemias	31	2	4	Oncology
General medicine	13	772	Polycytemia vera, essentiële trombocytose	44	Neoplasms of unspecified nature or uncertain behavior	36	2	4	Oncology
General medicine	13	773	CMMoL	39	Leukemias	31	2	4	Oncology
General medicine	13	774	Myelofibrose	44	Neoplasms of unspecified nature or uncertain behavior	36	2	4	Oncology
General medicine	13	779	Overige myeloproliferatieve aandoeningen nno	44	Neoplasms of unspecified nature or uncertain behavior	36	2	4	Oncology
General medicine	13	801	Maligniteit hoofd-hals	11	Cancer of head and neck	7	2	4	Oncology
General medicine	13	802	Maligniteit CZS (primair)	35	Cancer of brain and nervous system	27	2	4	Oncology
General medicine	13	811	Maligniteit mamma	24	Cancer of breast	19	2	4	Oncology
General medicine	13	821	Maligniteit ovarium	27	Cancer of ovary	22	2	4	Oncology
General medicine	13	822	Maligniteit cervix	26	Cancer of cervix	21	2	4	Oncology
General medicine	13	823	Maligniteit endometrium	25	Cancer of uterus	20	2	4	Oncology
General medicine	13	831	Maligniteit testis	30	Cancer of testis	24	2	4	Oncology
General medicine	13	832	Maligniteit prostaat	29	Cancer of prostate	23	2	4	Oncology
General medicine	13	833	Maligniteit urinewegen	32	Cancer of bladder	25	2	4	Oncology
General medicine	13	834	Maligniteit nier/Grawitz	33	Cancer of kidney and renal pelvis	26	2	4	Oncology
General medicine	13	839	Overige maligniteiten tractus uro/genitalis	32	Cancer of bladder	25	2	4	Oncology
General medicine	13	841	Maligniteit bot en gewrichtskraakbeen	21	Cancer of bone and connective tissue	17	2	4	Oncology
General medicine	13	842	Maligniteit huid/melanoom	22	Melanomas of skin	18	2	4	Oncology
General medicine	13	843	Maligniteit weke delen	21	Cancer of bone and connective tissue	17	2	4	Oncology
General medicine	13	899	Maligniteit nno	43	Malignant neoplasm without specification of site	35	2	4	Oncology
General medicine	13	904	Maligniteit slokdarm/cardia	12	Cancer of esophagus	8	2	4	Oncology
General medicine	13	914	Maligniteit maag (exclusief cardia)	13	Cancer of stomach	9	2	4	Oncology
General medicine	13	927	Maligniteit colorectaal	15	Cancer of rectum and anus	11	2	4	Oncology
General medicine	13	955	Levertumor nno	16	Cancer of liver and intrahepatic bile duct	12	2	4	Oncology
General medicine	13	964	Maligniteit pancreas	17	Cancer of pancreas	13	2	4	Oncology
General medicine	13	979	Overige maligniteiten tractus digestivus	18	Cancer of other GI organs; peritoneum	14	2	4	Oncology
General medicine	13	001	Analyse afweerstoornis zonder diagnose	258	Other screening for suspected conditions (not mental disorders or infectious disease)	156	17	3	Elective
General medicine	13	014	Analyse klachten na tropenbezoek, zonder diagnose	258	Other screening for suspected conditions (not mental disorders or infectious disease)	156	17	3	Elective
General medicine	13	020	Analyse systeemaandoening zonder diagnose	258	Other screening for suspected conditions (not mental disorders or infectious disease)	156	17	3	Elective
General medicine	13	023	Analyse trombose zonder diagnose	258	Other screening for suspected conditions (not mental disorders or infectious disease)	156	17	3	Elective
General medicine	13	026	Screening cardiovasculaire risicofactoren	258	Other screening for suspected conditions (not mental disorders or infectious disease)	156	17	3	Elective
General medicine	13	028	Screening colorectaal carcinoom (bevolkingsonderzoek)	258	Other screening for suspected conditions (not mental disorders or infectious disease)	156	17	3	Elective
General medicine	13	029	Screening late effecten van de behandeling van kanker	258	Other screening for suspected conditions (not mental disorders or infectious disease)	156	17	3	Elective
General medicine	13	031	Pre-operatieve beoordeling	258	Other screening for suspected conditions (not mental disorders or infectious disease)	156	17	3	Elective
General medicine	13	205	Hyperthyreoïdie en zwangerschap	181	Other complications of pregnancy	118	11	3	Elective
General medicine	13	213	Hypothyreoïdie en zwangerschap	181	Other complications of pregnancy	118	11	3	Elective
General medicine	13	231	Hyperparathyreoïdie	51	Other endocrine disorders	38	3	3	Elective
General medicine	13	232	Hypoparathyreoïdie	51	Other endocrine disorders	38	3	3	Elective
General medicine	13	241	Hyperprolactinemie (niet prolactinoom)	51	Other endocrine disorders	38	3	3	Elective
General medicine	13	242	Prolactinoom	47	Other and unspecified benign neoplasm	37	2	3	Elective
General medicine	13	244	Acromegalie	51	Other endocrine disorders	38	3	3	Elective
General medicine	13	246	Groeistoornis, groeideficiëntie nno	51	Other endocrine disorders	38	3	3	Elective
General medicine	13	247	Gonadale dysfunctie	51	Other endocrine disorders	38	3	3	Elective
General medicine	13	248	Hypopituitarisme	51	Other endocrine disorders	38	3	3	Elective
General medicine	13	249	Overige hypofyse aandoeningen	51	Other endocrine disorders	38	3	3	Elective
General medicine	13	251	Gynecomastie	167	Nonmalignant breast conditions	116	10	3	Elective
General medicine	13	261	Bijnierschorsinsufficiëntie/Addison	51	Other endocrine disorders	38	3	3	Elective
General medicine	13	262	Syndroom/morbus Cushing	51	Other endocrine disorders	38	3	3	Elective
General medicine	13	269	Overige bijnieraandoeningen	51	Other endocrine disorders	38	3	3	Elective
General medicine	13	303	Urolithiasis	160	Calculus of urinary tract	113	10	3	Elective
General medicine	13	421	Urineweginfectie (exclusief urosepsis, inclusief prostatitis)	159	Urinary tract infections	112	10	3	Elective
General medicine	13	514	Artrose	203	Osteoarthritis	122	13	3	Elective
General medicine	13	913	Benigne ulcus ventriculi	139	Gastroduodenal ulcer (except hemorrhage)	93	9	3	Elective
General medicine	13	915	Ongecompliceerd ulcus duodeni	139	Gastroduodenal ulcer (except hemorrhage)	93	9	3	Elective
General medicine	13	925	Colonpoliep	47	Other and unspecified benign neoplasm	37	2	3	Elective
General medicine	13	926	Familiair poliepsyndroom	47	Other and unspecified benign neoplasm	37	2	3	Elective
General medicine	13	935	Bekkenbodemproblematiek	147	Anal and rectal conditions	101	9	3	Elective
General medicine	13	936	Proctologische aandoening	147	Anal and rectal conditions	101	9	3	Elective
General medicine	13	947	Cholecystitis	149	Biliary tract disease	102	9	3	Elective
General medicine	13	948	Symptomatische cholecystolithiasis	149	Biliary tract disease	102	9	3	Elective
General medicine	13	951	Choledocholithiasis	149	Biliary tract disease	102	9	3	Elective
General medicine	13	952	Cholangitis	149	Biliary tract disease	102	9	3	Elective
General medicine	13	953	Galwegobstructie zonder stenen	149	Biliary tract disease	102	9	3	Elective
General medicine	13	954	Primaire biliaire sclerose/primaire scleroserende cholangitis	149	Biliary tract disease	102	9	3	Elective
General medicine	13	000	Traject	259	Residual codes; unclassified	157	17	2	Chronic
General medicine	13	002	Analyse afwijkende diagnostische test zonder diagnose	259	Residual codes; unclassified	157	17	2	Chronic
General medicine	13	003	Analyse alg. malaise/moeheid zonder diagnose	252	Malaise and fatigue	154	17	2	Chronic
General medicine	13	004	Analyse anorexie, vermagering zonder diagnose	58	Other nutritional; endocrine; and metabolic disorders	41	3	2	Chronic
General medicine	13	006	Analyse buikklachten zonder diagnose	251	Abdominal pain	153	17	2	Chronic
General medicine	13	007	Analyse dyspnoe zonder diagnose	134	Other upper respiratory disease	89	8	2	Chronic
General medicine	13	010	Analyse gewrichtsklachten zonder diagnose	204	Other non-traumatic joint disorders	123	13	2	Chronic
General medicine	13	011	Analyse hemorrhagische diathese zonder diagnose	62	Coagulation and hemorrhagic disorders	44	4	2	Chronic
General medicine	13	012	Analyse hematurie zonder diagnose	163	Genitourinary symptoms and ill-defined conditions	114	10	2	Chronic
General medicine	13	013	Analyse hypofyse-assen zonder diagnose	259	Residual codes; unclassified	157	17	2	Chronic
General medicine	13	016	Analyse macrosopisch bloedverlies tractus digestivus zonder diagnose	153	Gastrointestinal hemorrhage	106	9	2	Chronic
General medicine	13	017	Analyse oedeem zonder diagnose	259	Residual codes; unclassified	157	17	2	Chronic
General medicine	13	021	Analyse klacht nno zonder diagnose	259	Residual codes; unclassified	157	17	2	Chronic
General medicine	13	022	Analyse trombofilie zonder diagnose	259	Residual codes; unclassified	157	17	2	Chronic
General medicine	13	024	Analyse vergrote lymfeklier zonder diagnose	247	Lymphadenitis	150	17	2	Chronic
General medicine	13	025	Screening belaste familieanamnese	259	Residual codes; unclassified	157	17	2	Chronic
General medicine	13	049	Incongruentie genderidentiteit	74	Miscellaneous mental health disorders	49	5	2	Chronic
General medicine	13	050	Palliatieve zorg	259	Residual codes; unclassified	157	17	2	Chronic
General medicine	13	071	Darmtransplantatietraject donor	259	Residual codes; unclassified	157	17	2	Chronic
General medicine	13	072	Eilandjestransplantatietraject ontvanger	259	Residual codes; unclassified	157	17	2	Chronic
General medicine	13	073	Levertransplantatietraject ontvanger	259	Residual codes; unclassified	157	17	2	Chronic
General medicine	13	074	Partiële levertransplantatietraject ontvanger	259	Residual codes; unclassified	157	17	2	Chronic
General medicine	13	075	Partiële levertransplantatietraject donor	259	Residual codes; unclassified	157	17	2	Chronic
General medicine	13	076	Niertransplantatietraject ontvanger	259	Residual codes; unclassified	157	17	2	Chronic
General medicine	13	077	Niertransplantatietraject donor	259	Residual codes; unclassified	157	17	2	Chronic
General medicine	13	078	Nier- en pancreastransplantatietraject ontvanger	259	Residual codes; unclassified	157	17	2	Chronic
General medicine	13	079	Pancreastransplantatietraject ontvanger	259	Residual codes; unclassified	157	17	2	Chronic
General medicine	13	081	Lever- en niertransplantatietraject ontvanger	259	Residual codes; unclassified	157	17	2	Chronic
General medicine	13	082	Lever- en pancreastransplantatietraject ontvanger	49	Diabetes mellitus without complication	39	3	2	Chronic
General medicine	13	083	Lever-, pancreas- en darmtransplantatietraject ontvanger	49	Diabetes mellitus without complication	39	3	2	Chronic
General medicine	13	090	Multipele orgaanstoornissen	259	Residual codes; unclassified	157	17	2	Chronic
General medicine	13	091	Geheugenproblemen en dementie	68	Delirium dementia and amnestic and other cognitive disorders	48	5	2	Chronic
General medicine	13	092	Delier	68	Delirium dementia and amnestic and other cognitive disorders	48	5	2	Chronic
General medicine	13	093	Aandoeningen van bewegingsstelsel en bindweefsel	95	Other nervous system disorders	58	6	2	Chronic
General medicine	13	095	Loopstoornis (mobiliteitsproblematiek)	204	Other non-traumatic joint disorders	123	13	2	Chronic
General medicine	13	101	Symptomatische ischemische hartziekte, niet code 102	101	Coronary atherosclerosis and other heart disease	63	7	2	Chronic
General medicine	13	103	Pericarditis	97	Peri-; endo-; and myocarditis; cardiomyopathy (except that caused by tuberculosis or sexually transmitted disease)	60	7	2	Chronic
General medicine	13	104	Myocarditis	97	Peri-; endo-; and myocarditis; cardiomyopathy (except that caused by tuberculosis or sexually transmitted disease)	60	7	2	Chronic
General medicine	13	107	Decompensatio cordis	108	Congestive heart failure; nonhypertensive	70	7	2	Chronic
General medicine	13	119	Overige cardiale aandoeningen	104	Other and ill-defined heart disease	66	7	2	Chronic
General medicine	13	124	Atherosclerose extremiteiten/perifeer vaatlijden	114	Peripheral and visceral atherosclerosis	73	7	2	Chronic
General medicine	13	125	Pulmonale hypertensie	103	Pulmonary heart disease	65	7	2	Chronic
General medicine	13	126	Raynaud/acrocyanose (niet vasculitis)	117	Other circulatory disease	76	7	2	Chronic
General medicine	13	129	Aneurysma en overige arteriële vaataandoeningen	117	Other circulatory disease	76	7	2	Chronic
General medicine	13	131	Vena cava syndroom nno	121	Other diseases of veins and lymphatics	77	7	2	Chronic
General medicine	13	132	Posttrombotisch syndroom	121	Other diseases of veins and lymphatics	77	7	2	Chronic
General medicine	13	133	Chronische zorg patiënten met meerdere cardiovasculaire risicofactoren	259	Residual codes; unclassified	157	17	2	Chronic
General medicine	13	139	Overige aandoeningen veneuze- en lymfevaten	121	Other diseases of veins and lymphatics	77	7	2	Chronic
General medicine	13	201	Hyperthyreoïdie nno	48	Thyroid disorders	38	3	2	Chronic
General medicine	13	202	Hyperthyreoïdie autoimmuun	48	Thyroid disorders	38	3	2	Chronic
General medicine	13	203	Hyperthyreoïdie toxisch adenoom	48	Thyroid disorders	38	3	2	Chronic
General medicine	13	204	Hyperthyreoïdie multinodulair struma	48	Thyroid disorders	38	3	2	Chronic
General medicine	13	206	Nodus schildklier	48	Thyroid disorders	38	3	2	Chronic
General medicine	13	207	Euthyreood struma	48	Thyroid disorders	38	3	2	Chronic
General medicine	13	208	Thyreoïditis	48	Thyroid disorders	38	3	2	Chronic
General medicine	13	211	Hypothyreoïdie, niet code 212	48	Thyroid disorders	38	3	2	Chronic
General medicine	13	212	Hypothyreoïdie iatrogeen	48	Thyroid disorders	38	3	2	Chronic
General medicine	13	219	Overige schildklieraandoeningen	48	Thyroid disorders	38	3	2	Chronic
General medicine	13	221	Diabetes mellitus zonder secundaire complicaties	49	Diabetes mellitus without complication	39	3	2	Chronic
General medicine	13	222	Diabetes mellitus met secundaire complicaties	50	Diabetes mellitus with complications	40	3	2	Chronic
General medicine	13	223	Diabetes mellitus chronisch pomptherapie	49	Diabetes mellitus without complication	39	3	2	Chronic
General medicine	13	224	Zwangerschapsdiabetes	186	Diabetes or abnormal glucose tolerance complicating pregnancy; childbirth; or the puerperium	118	11	2	Chronic
General medicine	13	233	Osteoporose, osteomalacie	206	Osteoporosis	124	13	2	Chronic
General medicine	13	234	Paget	212	Other bone disease and musculoskeletal deformities	122	13	2	Chronic
General medicine	13	239	Overige stofwisselingstoornissen calcium	58	Other nutritional; endocrine; and metabolic disorders	41	3	2	Chronic
General medicine	13	252	Hirsutisme	200	Other skin disorders	120	12	2	Chronic
General medicine	13	271	Primaire dyslipidemie	53	Disorders of lipid metabolism	41	3	2	Chronic
General medicine	13	272	Hyperhomocysteïnemie	58	Other nutritional; endocrine; and metabolic disorders	41	3	2	Chronic
General medicine	13	283	Adipositas (obesitas)	58	Other nutritional; endocrine; and metabolic disorders	41	3	2	Chronic
General medicine	13	292	Porfyrie	58	Other nutritional; endocrine; and metabolic disorders	41	3	2	Chronic
General medicine	13	299	Overige endocriene en metabole aandoeningen	58	Other nutritional; endocrine; and metabolic disorders	41	3	2	Chronic
General medicine	13	301	Glomerulonefritis/tubulo-interstitiële nefritis (niet in kader van systemische vasculitis)	156	Nephritis; nephrosis; renal sclerosis	109	10	2	Chronic
General medicine	13	302	nefrotisch syndroom	163	Genitourinary symptoms and ill-defined conditions	114	10	2	Chronic
General medicine	13	304	Cystenieren en andere hereditaire nierziekten	215	Genitourinary congenital anomalies	128	14	2	Chronic
General medicine	13	311	Hypertensie	98	Essential hypertension	61	7	2	Chronic
General medicine	13	313	HUS (exclusief TTP)	59	Deficiency and other anemia	45	4	2	Chronic
General medicine	13	324	Chronische nierinsufficiëntie eGFR 30-60 ml/min	158	Chronic kidney disease	111	10	2	Chronic
General medicine	13	325	Chronische nierinsufficiëntie eGFR <30 ml/min	158	Chronic kidney disease	111	10	2	Chronic
General medicine	13	331	Continue ambulante peritoneale dialyse (CAPD)	158	Chronic kidney disease	111	10	2	Chronic
General medicine	13	332	Automatische peritoneale dialyse (APD)	158	Chronic kidney disease	111	10	2	Chronic
General medicine	13	336	Chronische hemodialyse thuis	158	Chronic kidney disease	111	10	2	Chronic
General medicine	13	339	Chronische hemodialyse in instelling	158	Chronic kidney disease	111	10	2	Chronic
General medicine	13	343	begeleiding niertransplantatie donor	259	Residual codes; unclassified	157	17	2	Chronic
General medicine	13	345	nier- en pancreastransplantatie <= 365 dagen	49	Diabetes mellitus without complication	39	3	2	Chronic
General medicine	13	347	nier- en pancreastransplantatie > 365 dagen	49	Diabetes mellitus without complication	39	3	2	Chronic
General medicine	13	399	Overige nierziekten nno	161	Other diseases of kidney and ureters	113	10	2	Chronic
General medicine	13	402	Interstitiële pneumonie	133	Other lower respiratory disease	88	8	2	Chronic
General medicine	13	409	Overige luchtweginfecties nno (niet pneumonie)	133	Other lower respiratory disease	88	8	2	Chronic
General medicine	13	412	Leverabces nno	151	Other liver diseases	104	9	2	Chronic
General medicine	13	424	TBC	1	Tuberculosis	1	1	2	Chronic
General medicine	13	432	Endocarditis/endovasculaire infectie	97	Peri-; endo-; and myocarditis; cardiomyopathy (except that caused by tuberculosis or sexually transmitted disease)	60	7	2	Chronic
General medicine	13	451	Osteomyelitis, infectie van (gewrichts)prothese of implantaat	201	Infective arthritis and osteomyelitis (except that caused by tuberculosis or sexually transmitted disease)	121	13	2	Chronic
General medicine	13	452	Spondylodiscitis / spinaal-/epiduraal abces	205	Spondylosis; intervertebral disc disorders; other back problems	124	13	2	Chronic
General medicine	13	453	Infectieuze artritis	201	Infective arthritis and osteomyelitis (except that caused by tuberculosis or sexually transmitted disease)	121	13	2	Chronic
General medicine	13	461	HIV infectie met behandelindicatie	5	HIV infection	5	1	2	Chronic
General medicine	13	462	HIV infectie zonder behandelindicatie	5	HIV infection	5	1	2	Chronic
General medicine	13	463	Virale hepatitis (niet hepatitis B/C: zie code 944)	6	Hepatitis	6	1	2	Chronic
General medicine	13	493	Primaire immuundeficiëntie nno	57	Immunity disorders	44	4	2	Chronic
General medicine	13	502	Granulomateuze ontsteking nno	200	Other skin disorders	120	12	2	Chronic
General medicine	13	503	Behcet	201	Infective arthritis and osteomyelitis (except that caused by tuberculosis or sexually transmitted disease)	121	13	2	Chronic
General medicine	13	506	Arteriitis temp. polymyalgia rheumatica	117	Other circulatory disease	76	7	2	Chronic
General medicine	13	507	Cryoglobulinemie	57	Immunity disorders	44	4	2	Chronic
General medicine	13	511	Reiter, reactieve artropathie	201	Infective arthritis and osteomyelitis (except that caused by tuberculosis or sexually transmitted disease)	121	13	2	Chronic
General medicine	13	512	Artritis psoriatica	204	Other non-traumatic joint disorders	123	13	2	Chronic
General medicine	13	513	Jicht, kristalartropathie, chondrocalcinosis	54	Gout and other crystal arthropathies	122	13	2	Chronic
General medicine	13	515	Bechterew	205	Spondylosis; intervertebral disc disorders; other back problems	124	13	2	Chronic
General medicine	13	519	Fibromyalgie/overige gewrichtsaandoeningen nno	211	Other connective tissue disease	126	13	2	Chronic
General medicine	13	521	Reumatoïde artritis	202	Rheumatoid arthritis and related disease	122	13	2	Chronic
General medicine	13	522	SLE/MCTD	210	Systemic lupus erythematosus and connective tissue disorders	122	13	2	Chronic
General medicine	13	523	(dermato)Myositis	211	Other connective tissue disease	126	13	2	Chronic
General medicine	13	524	Sjögren	210	Systemic lupus erythematosus and connective tissue disorders	122	13	2	Chronic
General medicine	13	525	Sclerodermie, CREST	210	Systemic lupus erythematosus and connective tissue disorders	122	13	2	Chronic
General medicine	13	526	Systemische vasculitis (PAN, Wegener, Churg Strauss)	117	Other circulatory disease	76	7	2	Chronic
General medicine	13	527	Vasculitis allergica, Henoch Schönlein	62	Coagulation and hemorrhagic disorders	44	4	2	Chronic
General medicine	13	531	Begeleiding immunosuppressieve therapie op verzoek van derden	259	Residual codes; unclassified	157	17	2	Chronic
General medicine	13	599	Overige systeemziekten, vasculitis nno	117	Other circulatory disease	76	7	2	Chronic
General medicine	13	601	Astma, COPD, emfyseem	127	Chronic obstructive pulmonary disease and bronchiectasis	82	8	2	Chronic
General medicine	13	605	longabces	133	Other lower respiratory disease	88	8	2	Chronic
General medicine	13	609	Overige longaandoeningen nno	133	Other lower respiratory disease	88	8	2	Chronic
General medicine	13	611	allergische huidafwijking	253	Allergic reactions	155	17	2	Chronic
General medicine	13	612	allergische reactie op insecten	253	Allergic reactions	155	17	2	Chronic
General medicine	13	613	allergische reactie op voeding	253	Allergic reactions	155	17	2	Chronic
General medicine	13	619	Allergische aandoeningen nno	253	Allergic reactions	155	17	2	Chronic
General medicine	13	701	Ijzergebreksanemie nno	59	Deficiency and other anemia	45	4	2	Chronic
General medicine	13	702	Pernicieuze anemie	59	Deficiency and other anemia	45	4	2	Chronic
General medicine	13	703	Sikkelcel anemie	61	Sickle cell anemia	44	4	2	Chronic
General medicine	13	704	Thalassemie	59	Deficiency and other anemia	45	4	2	Chronic
General medicine	13	705	Overige hereditaire hemolytische anemieën	59	Deficiency and other anemia	45	4	2	Chronic
General medicine	13	706	Verworven hemolytische anemie	59	Deficiency and other anemia	45	4	2	Chronic
General medicine	13	709	Overige erytrocytaire afwijkingen nno	59	Deficiency and other anemia	45	4	2	Chronic
General medicine	13	711	Agranulocytose (primair)	63	Diseases of white blood cells	46	4	2	Chronic
General medicine	13	712	Aplastische anemie	59	Deficiency and other anemia	45	4	2	Chronic
General medicine	13	713	Eosinofiele afwijkingen	63	Diseases of white blood cells	46	4	2	Chronic
General medicine	13	714	Mastocytose	217	Other congenital anomalies	128	14	2	Chronic
General medicine	13	719	Overige leucocytaire afwijkingen nno	63	Diseases of white blood cells	46	4	2	Chronic
General medicine	13	721	ITP	62	Coagulation and hemorrhagic disorders	44	4	2	Chronic
General medicine	13	722	TTP (exclusief HUS)	117	Other circulatory disease	76	7	2	Chronic
General medicine	13	723	HIT	62	Coagulation and hemorrhagic disorders	44	4	2	Chronic
General medicine	13	729	Overige trombopenie nno	62	Coagulation and hemorrhagic disorders	44	4	2	Chronic
General medicine	13	732	Longembolie	103	Pulmonary heart disease	65	7	2	Chronic
General medicine	13	734	Hereditaire trombofilie	62	Coagulation and hemorrhagic disorders	44	4	2	Chronic
General medicine	13	739	Overige verhoogde tromboseneiging	62	Coagulation and hemorrhagic disorders	44	4	2	Chronic
General medicine	13	741	Hemofilie	62	Coagulation and hemorrhagic disorders	44	4	2	Chronic
General medicine	13	742	Von Willebrandziekte	62	Coagulation and hemorrhagic disorders	44	4	2	Chronic
General medicine	13	749	Overige hemorragische diathese obv stollingstoornis nno	62	Coagulation and hemorrhagic disorders	44	4	2	Chronic
General medicine	13	781	Hemochromatose	58	Other nutritional; endocrine; and metabolic disorders	41	3	2	Chronic
General medicine	13	799	Overige hematologische aandoeningen nno	64	Other hematologic conditions	44	4	2	Chronic
General medicine	13	901	Refluxziekte	138	Esophageal disorders	92	9	2	Chronic
General medicine	13	902	Benigne stenose	138	Esophageal disorders	92	9	2	Chronic
General medicine	13	903	Barrett oesofagus	138	Esophageal disorders	92	9	2	Chronic
General medicine	13	905	Gestoorde slokdarmmotiliteit	138	Esophageal disorders	92	9	2	Chronic
General medicine	13	906	Achalasie	138	Esophageal disorders	92	9	2	Chronic
General medicine	13	907	Niet variceuze bloeding proximaal	138	Esophageal disorders	92	9	2	Chronic
General medicine	13	909	Overige slokdarmaandoeningen	138	Esophageal disorders	92	9	2	Chronic
General medicine	13	911	Dyspepsie	251	Abdominal pain	153	17	2	Chronic
General medicine	13	912	Acute buik nno	251	Abdominal pain	153	17	2	Chronic
General medicine	13	916	Erosieve gastritis en duodenitis	140	Gastritis and duodenitis	94	9	2	Chronic
General medicine	13	917	Maag/dunne darm motiliteitsstoornis	141	Other disorders of stomach and duodenum	94	9	2	Chronic
General medicine	13	918	Voedingsprobleem waarvoor endoscopische interventie (PEG/sonde)	58	Other nutritional; endocrine; and metabolic disorders	41	3	2	Chronic
General medicine	13	919	Overige maagaandoeningen	141	Other disorders of stomach and duodenum	94	9	2	Chronic
General medicine	13	920	Coeliakie/malabsorptie	155	Other gastrointestinal disorders	108	9	2	Chronic
General medicine	13	921	Lactose intolerantie	58	Other nutritional; endocrine; and metabolic disorders	41	3	2	Chronic
General medicine	13	922	Crohn	144	Regional enteritis and ulcerative colitis	98	9	2	Chronic
General medicine	13	923	Colitis ulcerosa	144	Regional enteritis and ulcerative colitis	98	9	2	Chronic
General medicine	13	924	Diverticulitis	146	Diverticulosis and diverticulitis	100	9	2	Chronic
General medicine	13	931	Complexe chronische obstipatie	155	Other gastrointestinal disorders	108	9	2	Chronic
General medicine	13	934	Mesenteriaal trombose/ischemische colitis	114	Peripheral and visceral atherosclerosis	73	7	2	Chronic
General medicine	13	937	Prikkelbare darmsyndroom	155	Other gastrointestinal disorders	108	9	2	Chronic
General medicine	13	939	Overige darmaandoeningen	155	Other gastrointestinal disorders	108	9	2	Chronic
General medicine	13	941	Alcoholische leverziekte	150	Liver disease, alcohol-related	103	9	2	Chronic
General medicine	13	942	Geneesmiddelenhepatitis	151	Other liver diseases	104	9	2	Chronic
General medicine	13	943	Auto-immuun hepatitis	6	Hepatitis	6	1	2	Chronic
General medicine	13	944	Hepatitis B/C	6	Hepatitis	6	1	2	Chronic
General medicine	13	945	Levercirrose gecompenseerd	151	Other liver diseases	104	9	2	Chronic
General medicine	13	946	Levercirrose gedecompenseerd	151	Other liver diseases	104	9	2	Chronic
General medicine	13	959	Overige lever- en galwegaandoeningen	151	Other liver diseases	104	9	2	Chronic
General medicine	13	005	Analyse bewustzijnsdaling of collaps zonder diagnose (indien in het kader van ouderengeneeskunde zie code 094)	245	Syncope	148	17	1	Acute
General medicine	13	015	Analyse koorts zonder diagnose	246	Fever of unknown origin	149	17	1	Acute
General medicine	13	018	Analyse pijn op de thorax zonder diagnose	102	Nonspecific chest pain	64	7	1	Acute
General medicine	13	042	(auto)-Intoxicatie	243	Poisoning by nonmedicinal substances	146	16	1	Acute
General medicine	13	044	Hypothermie	244	Other injuries and conditions due to external causes	147	16	1	Acute
General medicine	13	070	Darmtransplantatietraject ontvanger	238	Complications of surgical procedures or medical care	143	16	1	Acute
General medicine	13	094	Collaps e.c.i. (analyse collaps anders dan in het kader van ouderengeneeskunde zie code 005)	245	Syncope	148	17	1	Acute
General medicine	13	102	Instabiele AP, myocardinfarct	100	Acute myocardial infarction	62	7	1	Acute
General medicine	13	106	Atriumfibrilleren, ritme- en geleidingsstoornis	106	Cardiac dysrhythmias	68	7	1	Acute
General medicine	13	121	Cerebrovasculair accident /TIA	109	Acute cerebrovascular disease	71	7	1	Acute
General medicine	13	122	Arteriële trombose en embolie	116	Aortic and peripheral arterial embolism or thrombosis	75	7	1	Acute
General medicine	13	322	Acute nierinsufficiëntie met dialyse	157	Acute and unspecified renal failure	110	10	1	Acute
General medicine	13	323	Acute nierinsufficiëntie zonder dialyse	157	Acute and unspecified renal failure	110	10	1	Acute
General medicine	13	326	Chronische hemodialyse in het ziekenhuis passief	157	Acute and unspecified renal failure	110	10	1	Acute
General medicine	13	327	chronische hemodialyse in een zelfstandig dialysecentrum	157	Acute and unspecified renal failure	110	10	1	Acute
General medicine	13	328	chronische hemodialyse thuis	157	Acute and unspecified renal failure	110	10	1	Acute
General medicine	13	333	Chronische hemodialyse in zelfstandig behandelcentrum actief	157	Acute and unspecified renal failure	110	10	1	Acute
General medicine	13	334	Chronische hemodialyse in zelfstandig behandelcentrum opleiding	157	Acute and unspecified renal failure	110	10	1	Acute
General medicine	13	335	Chronische hemodialyse in zelfstandig behandelcentrum passief	157	Acute and unspecified renal failure	110	10	1	Acute
General medicine	13	337	Chronische hemodialyse thuis met verpleegkundige	157	Acute and unspecified renal failure	110	10	1	Acute
General medicine	13	338	Chronische hemodialyse thuis nacht	157	Acute and unspecified renal failure	110	10	1	Acute
General medicine	13	341	niertransplantatie	157	Acute and unspecified renal failure	110	10	1	Acute
General medicine	13	342	pre-transplantatie screening (ontvanger)	157	Acute and unspecified renal failure	110	10	1	Acute
General medicine	13	344	niertransplantatie <= 365 dagen	157	Acute and unspecified renal failure	110	10	1	Acute
General medicine	13	346	niertransplantatie > 365 dagen	157	Acute and unspecified renal failure	110	10	1	Acute
General medicine	13	401	Pneumonie nno	122	Pneumonia (except that caused by tuberculosis or sexually transmitted disease)	78	8	1	Acute
General medicine	13	403	Mycobacteriële infecties	3	Bacterial infection; unspecified site	3	1	1	Acute
General medicine	13	411	Infectieuze diarree	135	Intestinal infection	90	9	1	Acute
General medicine	13	413	Intra-abdominale infectie/peritonitis	148	Peritonitis and intestinal abscess	96	9	1	Acute
General medicine	13	419	Overige intestinale infecties nno	135	Intestinal infection	90	9	1	Acute
General medicine	13	423	SOA, exclusief HIV	9	Sexually transmitted infections (not HIV or hepatitis)	6	1	1	Acute
General medicine	13	431	Bacteriaemie/sepsis	2	Septicemia (except in labor)	2	1	1	Acute
General medicine	13	434	Intra-oculaire infectie/retinitis	90	Inflammation; infection of eye (except that caused by tuberculosis or sexually transmitteddisease)	57	6	1	Acute
General medicine	13	441	Meningitis, encefalitis, hersenabces	76	Meningitis (except that caused by tuberculosis or sexually transmitted disease)	51	6	1	Acute
General medicine	13	464	Prikaccident en andere expositie	10	Immunizations and screening for infectious disease	6	1	1	Acute
General medicine	13	469	Overige virusziekten nno	7	Viral infection	6	1	1	Acute
General medicine	13	481	Malaria	8	Other infections; including parasitic	6	1	1	Acute
General medicine	13	489	Overige parasitaire infecties nno	8	Other infections; including parasitic	6	1	1	Acute
General medicine	13	491	Infectie huid	197	Skin and subcutaneous tissue infections	119	12	1	Acute
General medicine	13	492	Lyme ziekte	8	Other infections; including parasitic	6	1	1	Acute
General medicine	13	499	Overige infecties	8	Other infections; including parasitic	6	1	1	Acute
General medicine	13	501	Sarcoïdose	8	Other infections; including parasitic	6	1	1	Acute
General medicine	13	505	Acuut reuma, post-streptococcen syndroom	3	Bacterial infection; unspecified site	3	1	1	Acute
General medicine	13	602	interstitiële longafwijking (niet infectieus: 402)	131	Respiratory failure; insufficiency; arrest (adult)	86	8	1	Acute
General medicine	13	606	Pleura-aandoening	130	Pleurisy; pneumothorax; pulmonary collapse	85	8	1	Acute
General medicine	13	614	Overgevoeligheid geneesmiddelen	238	Complications of surgical procedures or medical care	143	16	1	Acute
General medicine	13	731	Diep veneuze trombose extremiteiten	118	Phlebitis; thrombophlebitis and thromboembolism	77	7	1	Acute
General medicine	13	733	Veneuze tromboembolie overige	118	Phlebitis; thrombophlebitis and thromboembolism	77	7	1	Acute
General medicine	13	928	Ileus/volvulus	145	Intestinal obstruction without hernia	99	9	1	Acute
General medicine	13	929	Overige colitis	154	Noninfectious gastroenteritis	107	9	1	Acute
General medicine	13	932	Chronische diarree zonder infectie	154	Noninfectious gastroenteritis	107	9	1	Acute
General medicine	13	933	Acute diarree zonder infectie	154	Noninfectious gastroenteritis	107	9	1	Acute
General medicine	13	938	Bestralingsenteritis	154	Noninfectious gastroenteritis	107	9	1	Acute
General medicine	13	961	Acute pancreatitis zonder galstenen	152	Pancreatic disorders (not diabetes)	105	9	1	Acute
General medicine	13	962	Acute pancreatitis met galstenen	152	Pancreatic disorders (not diabetes)	105	9	1	Acute
General medicine	13	963	Chronische pancreatitis	152	Pancreatic disorders (not diabetes)	105	9	1	Acute
General medicine	13	969	Overige pancreasaandoeningen	152	Pancreatic disorders (not diabetes)	105	9	1	Acute
Medical oncology	13	751	Hodgkin lymfoom	37	Hodgkin`s disease	29	2	4	Oncology
Medical oncology	13	752	Non Hodgkinlymfoom (NHL) laaggradig	38	Non-Hodgkin`s lymphoma	30	2	4	Oncology
Medical oncology	13	753	Non Hodgkin lymfoom (NHL) intermediair/hooggradig	38	Non-Hodgkin`s lymphoma	30	2	4	Oncology
Medical oncology	13	756	Acute lymfatisch leukemie	39	Leukemias	31	2	4	Oncology
Medical oncology	13	757	CLL, Waldenström, Hairy cell leukemie	39	Leukemias	31	2	4	Oncology
Medical oncology	13	759	Overige lymfoproliferatieve aandoeningen nno	44	Neoplasms of unspecified nature or uncertain behavior	36	2	4	Oncology
Medical oncology	13	761	Acute myeloïde leukemie/RAEB-t	39	Leukemias	31	2	4	Oncology
Medical oncology	13	771	Chronische myeloïde leukemie (CML)	39	Leukemias	31	2	4	Oncology
Medical oncology	13	773	CMMoL	39	Leukemias	31	2	4	Oncology
Medical oncology	13	801	Maligniteit hoofd-hals	11	Cancer of head and neck	7	2	4	Oncology
Medical oncology	13	802	Maligniteit CZS (primair)	35	Cancer of brain and nervous system	27	2	4	Oncology
Medical oncology	13	811	Maligniteit mamma	24	Cancer of breast	19	2	4	Oncology
Medical oncology	13	821	Maligniteit ovarium	27	Cancer of ovary	22	2	4	Oncology
Medical oncology	13	822	Maligniteit cervix	26	Cancer of cervix	21	2	4	Oncology
Medical oncology	13	823	Maligniteit endometrium	25	Cancer of uterus	20	2	4	Oncology
Medical oncology	13	831	Maligniteit testis	30	Cancer of testis	24	2	4	Oncology
Medical oncology	13	832	Maligniteit prostaat	29	Cancer of prostate	23	2	4	Oncology
Medical oncology	13	833	Maligniteit urinewegen	32	Cancer of bladder	25	2	4	Oncology
Medical oncology	13	834	Maligniteit nier/Grawitz	33	Cancer of kidney and renal pelvis	26	2	4	Oncology
Medical oncology	13	839	Overige maligniteiten tractus uro/genitalis	32	Cancer of bladder	25	2	4	Oncology
Medical oncology	13	841	Maligniteit bot en gewrichtskraakbeen	21	Cancer of bone and connective tissue	17	2	4	Oncology
Medical oncology	13	842	Maligniteit huid/melanoom	22	Melanomas of skin	18	2	4	Oncology
Medical oncology	13	843	Maligniteit weke delen	21	Cancer of bone and connective tissue	17	2	4	Oncology
Medical oncology	13	899	Maligniteit nno	43	Malignant neoplasm without specification of site	35	2	4	Oncology
Nephrology	13	303	Urolithiasis	160	Calculus of urinary tract	113	10	3	Elective
Nephrology	13	303	Urolithiasis	160	Calculus of urinary tract	113	10	3	Elective
Nephrology	13	301	Glomerulonefritis/tubulo-interstitiële nefritis (niet in kader van systemische vasculitis)	156	Nephritis; nephrosis; renal sclerosis	109	10	2	Chronic
Nephrology	13	304	Cystenieren en andere hereditaire nierziekten	215	Genitourinary congenital anomalies	128	14	2	Chronic
Nephrology	13	311	Hypertensie	98	Essential hypertension	61	7	2	Chronic
Nephrology	13	313	HUS (exclusief TTP)	59	Deficiency and other anemia	45	4	2	Chronic
Nephrology	13	324	Chronische nierinsufficiëntie eGFR 30-60 ml/min	158	Chronic kidney disease	111	10	2	Chronic
Nephrology	13	325	Chronische nierinsufficiëntie eGFR <30 ml/min	158	Chronic kidney disease	111	10	2	Chronic
Nephrology	13	331	Continue ambulante peritoneale dialyse (CAPD)	158	Chronic kidney disease	111	10	2	Chronic
Nephrology	13	332	Automatische peritoneale dialyse (APD)	158	Chronic kidney disease	111	10	2	Chronic
Nephrology	13	336	Chronische hemodialyse thuis	158	Chronic kidney disease	111	10	2	Chronic
Nephrology	13	339	Chronische hemodialyse in instelling	158	Chronic kidney disease	111	10	2	Chronic
Nephrology	13	399	Overige nierziekten nno	161	Other diseases of kidney and ureters	113	10	2	Chronic
Nephrology	13	301	Glomerulonefritis/tubulo-interstitiële nefritis (niet in kader van systemische vasculitis)	156	Nephritis; nephrosis; renal sclerosis	109	10	2	Chronic
Nephrology	13	304	Cystenieren en andere hereditaire nierziekten	215	Genitourinary congenital anomalies	128	14	2	Chronic
Nephrology	13	311	Hypertensie	98	Essential hypertension	61	7	2	Chronic
Nephrology	13	313	HUS (exclusief TTP)	59	Deficiency and other anemia	45	4	2	Chronic
Nephrology	13	324	Chronische nierinsufficiëntie eGFR 30-60 ml/min	158	Chronic kidney disease	111	10	2	Chronic
Nephrology	13	325	Chronische nierinsufficiëntie eGFR <30 ml/min	158	Chronic kidney disease	111	10	2	Chronic
Nephrology	13	331	Continue ambulante peritoneale dialyse (CAPD)	158	Chronic kidney disease	111	10	2	Chronic
Nephrology	13	332	Automatische peritoneale dialyse (APD)	158	Chronic kidney disease	111	10	2	Chronic
Nephrology	13	336	Chronische hemodialyse thuis	158	Chronic kidney disease	111	10	2	Chronic
Nephrology	13	339	Chronische hemodialyse in instelling	158	Chronic kidney disease	111	10	2	Chronic
Nephrology	13	399	Overige nierziekten nno	161	Other diseases of kidney and ureters	113	10	2	Chronic
Nephrology	13	322	Acute nierinsufficiëntie met dialyse	157	Acute and unspecified renal failure	110	10	1	Acute
Nephrology	13	323	Acute nierinsufficiëntie zonder dialyse	157	Acute and unspecified renal failure	110	10	1	Acute
Nephrology	13	322	Acute nierinsufficiëntie met dialyse	157	Acute and unspecified renal failure	110	10	1	Acute
Nephrology	13	323	Acute nierinsufficiëntie zonder dialyse	157	Acute and unspecified renal failure	110	10	1	Acute
Neurology	30	0402	Overige cognitieve en geheugenstoornissen	66	Alcohol-related disorders	47	5	5	Other
Neurology	30	0411	Verslavingssyndromen	66	Alcohol-related disorders	47	5	5	Other
Neurology	30	1121	Resttoestand (verworven hersenletsel)	113	Late effects of cerebrovascular disease	54	6	5	Other
Neurology	30	0201	Neoplasma intracerebraal	42	Secondary malignancies	34	2	4	Oncology
Neurology	30	0202	Primair maligne neoplasma intracerebraal	35	Cancer of brain and nervous system	27	2	4	Oncology
Neurology	30	0203	Secundair maligne neoplasma intracerebraal (metastase)	42	Secondary malignancies	34	2	4	Oncology
Neurology	30	0212	Primair neoplasma extracerebraal (benigne of maligne)	35	Cancer of brain and nervous system	27	2	4	Oncology
Neurology	30	0213	Secundair neoplasma extracerebraal (metastase)	42	Secondary malignancies	34	2	4	Oncology
Neurology	30	0221	Neoplasma intraspinaal	44	Neoplasms of unspecified nature or uncertain behavior	36	2	4	Oncology
Neurology	30	0222	Primair neoplasma intraspinaal (benigne of maligne)	35	Cancer of brain and nervous system	27	2	4	Oncology
Neurology	30	0223	Secundair neoplasma intraspinaal (metastase)	42	Secondary malignancies	34	2	4	Oncology
Neurology	30	0231	Neoplasma extraspinaal / epiduraal / wk	42	Secondary malignancies	34	2	4	Oncology
Neurology	30	0232	Primair neoplasma extraspinaal/epiduraal/wervelkolom (benigne of maligne)	44	Neoplasms of unspecified nature or uncertain behavior	36	2	4	Oncology
Neurology	30	0233	Secundair neoplasma extraspinaal/epiduraal/wervelkolom (metastase)	42	Secondary malignancies	34	2	4	Oncology
Neurology	30	0241	Leptomeningeale maligniteit	41	Cancer; other and unspecified primary	33	2	4	Oncology
Neurology	30	0243	Secundaire Leptomeningeale maligniteit	42	Secondary malignancies	34	2	4	Oncology
Neurology	30	0251	Paraneoplastische aandoening	44	Neoplasms of unspecified nature or uncertain behavior	36	2	4	Oncology
Neurology	30	0299	Overige neuro-oncologie	35	Cancer of brain and nervous system	27	2	4	Oncology
Neurology	30	0204	Benigne Neoplasma intracerebraal	47	Other and unspecified benign neoplasm	37	2	3	Elective
Neurology	30	0211	Neoplasma intracranieel extracerebraal	47	Other and unspecified benign neoplasm	37	2	3	Elective
Neurology	30	0242	Primaire Leptomeningeale maligniteit	47	Other and unspecified benign neoplasm	37	2	3	Elective
Neurology	30	0821	Oogbewegingsstoornissen (Nervus III, IV, VI)	91	Other eye disorders	57	6	3	Elective
Neurology	30	1001	Nervus Opticus	91	Other eye disorders	57	6	3	Elective
Neurology	30	9911	Screening/onderzoek	258	Other screening for suspected conditions (not mental disorders or infectious disease)	156	17	3	Elective
Neurology	30	9919	Geen neurologie, werkdiagnose overige	258	Other screening for suspected conditions (not mental disorders or infectious disease)	156	17	3	Elective
Neurology	30	9920	Geen neurologie, werkdiagnose multiple sclerose	258	Other screening for suspected conditions (not mental disorders or infectious disease)	156	17	3	Elective
Neurology	30	9921	Geen neurologie, werkdiagnose neopl intracerebraal	258	Other screening for suspected conditions (not mental disorders or infectious disease)	156	17	3	Elective
Neurology	30	9922	Geen neurologie, werkdiagnose meningitis bacterieel	258	Other screening for suspected conditions (not mental disorders or infectious disease)	156	17	3	Elective
Neurology	30	9924	Geen neurologie, werkdiagnose polyneuropathie anderszins	258	Other screening for suspected conditions (not mental disorders or infectious disease)	156	17	3	Elective
Neurology	30	9925	Geen neurologie, werkdiagnose subarachnoidale bloeding	258	Other screening for suspected conditions (not mental disorders or infectious disease)	156	17	3	Elective
Neurology	30	9926	Geen neurologie, werkdiagnose epilepsie gegeneraliseerd	258	Other screening for suspected conditions (not mental disorders or infectious disease)	156	17	3	Elective
Neurology	30	9927	Geen neurologie, werkdiagnose TIA (incl amaurosis fugax)	258	Other screening for suspected conditions (not mental disorders or infectious disease)	156	17	3	Elective
Neurology	30	0000	Traject	259	Residual codes; unclassified	157	17	2	Chronic
Neurology	30	0121	Abces, empyeem, cerebritis	78	Other CNS infection and poliomyelitis	51	6	2	Chronic
Neurology	30	0131	Perifere zenuwen (inclusief wortels)	95	Other nervous system disorders	58	6	2	Chronic
Neurology	30	0301	Vitamine-deficiënties	52	Nutritional deficiencies	41	3	2	Chronic
Neurology	30	0302	Enzym-deficiënties	58	Other nutritional; endocrine; and metabolic disorders	41	3	2	Chronic
Neurology	30	0303	Neurologische stofwisselingsziekten	58	Other nutritional; endocrine; and metabolic disorders	41	3	2	Chronic
Neurology	30	0311	Neurologische complicatie alg. stofwisselingsziekte	95	Other nervous system disorders	58	6	2	Chronic
Neurology	30	0312	Neurologische complicatie systeemziekte	95	Other nervous system disorders	58	6	2	Chronic
Neurology	30	0313	Polymyalgia reumatica / arteriitis temporalis	117	Other circulatory disease	76	7	2	Chronic
Neurology	30	0399	Overige deficiënties, metabool, voeding	58	Other nutritional; endocrine; and metabolic disorders	41	3	2	Chronic
Neurology	30	0401	Dementie syndromen	68	Delirium dementia and amnestic and other cognitive disorders	48	5	2	Chronic
Neurology	30	0431	Retardatie zonder cerebrale afwijkingen	65	Adjustment disorders	49	5	2	Chronic
Neurology	30	0432	Retardatie met cerebrale afwijkingen	65	Adjustment disorders	49	5	2	Chronic
Neurology	30	0499	Overige psychische stoornissen	74	Miscellaneous mental health disorders	49	5	2	Chronic
Neurology	30	0501	Morbus Parkinson	79	Parkinson`s disease	52	6	2	Chronic
Neurology	30	0502	Extrapyramidaal niet Morbus Parkinson	81	Other hereditary and degenerative nervous system conditions	53	6	2	Chronic
Neurology	30	0503	Tremoren	95	Other nervous system disorders	58	6	2	Chronic
Neurology	30	0511	Dystonieën (w.o. blefarospasme)	81	Other hereditary and degenerative nervous system conditions	53	6	2	Chronic
Neurology	30	0521	Voorhoornaandoeningen	81	Other hereditary and degenerative nervous system conditions	53	6	2	Chronic
Neurology	30	0522	ALS	81	Other hereditary and degenerative nervous system conditions	53	6	2	Chronic
Neurology	30	0531	Multiple sclerose	80	Multiple sclerosis	53	6	2	Chronic
Neurology	30	0541	Spinocerebellaire aandoeningen	81	Other hereditary and degenerative nervous system conditions	53	6	2	Chronic
Neurology	30	0542	Ruggemergaandoeningen nno	95	Other nervous system disorders	58	6	2	Chronic
Neurology	30	0543	Cervicale myelopathie	95	Other nervous system disorders	58	6	2	Chronic
Neurology	30	0551	Aandoeningen autonome zenuwstelsel	81	Other hereditary and degenerative nervous system conditions	53	6	2	Chronic
Neurology	30	0591	Hydrocefalus	81	Other hereditary and degenerative nervous system conditions	53	6	2	Chronic
Neurology	30	0599	Overige systeemaandoeningen CZS	95	Other nervous system disorders	58	6	2	Chronic
Neurology	30	0601	Epilepsie gegeneraliseerd	83	Epilepsy; convulsions	55	6	2	Chronic
Neurology	30	0602	Epilepsie partieel	83	Epilepsy; convulsions	55	6	2	Chronic
Neurology	30	0611	Narcolepsie, OSAS	95	Other nervous system disorders	58	6	2	Chronic
Neurology	30	0612	Slaapstoornissen overig	95	Other nervous system disorders	58	6	2	Chronic
Neurology	30	0699	Overige paroxysmale afwijkingen	93	Conditions associated with dizziness or vertigo	57	6	2	Chronic
Neurology	30	0701	Migraine en migraine-varianten	84	Headache; including migraine	57	6	2	Chronic
Neurology	30	0711	Spierspanningshoofdpijn	84	Headache; including migraine	57	6	2	Chronic
Neurology	30	0799	Overige hoofdpijn	84	Headache; including migraine	57	6	2	Chronic
Neurology	30	0801	Nervus medianus (inclusief CTS)	95	Other nervous system disorders	58	6	2	Chronic
Neurology	30	0802	Nervus ulnaris	95	Other nervous system disorders	58	6	2	Chronic
Neurology	30	0803	Nervus femoralis	95	Other nervous system disorders	58	6	2	Chronic
Neurology	30	0804	Nervus peroneus	95	Other nervous system disorders	58	6	2	Chronic
Neurology	30	0805	Mononeuritis anderszins	95	Other nervous system disorders	58	6	2	Chronic
Neurology	30	0809	Overige plexus / perifere zenuwaand.	95	Other nervous system disorders	58	6	2	Chronic
Neurology	30	0811	Polyneuropathie infectieus (GBS/CIDP)	95	Other nervous system disorders	58	6	2	Chronic
Neurology	30	0812	Polyneuropathie anderszins	95	Other nervous system disorders	58	6	2	Chronic
Neurology	30	0822	Nervus V	95	Other nervous system disorders	58	6	2	Chronic
Neurology	30	0823	Nervus VII	95	Other nervous system disorders	58	6	2	Chronic
Neurology	30	0829	Overige hersenzenuwen	95	Other nervous system disorders	58	6	2	Chronic
Neurology	30	0901	Spierziekten / myopathie	95	Other nervous system disorders	58	6	2	Chronic
Neurology	30	0911	Myasthenia gravis en myasthene syndromen	95	Other nervous system disorders	58	6	2	Chronic
Neurology	30	0999	Overige neuromusculaire aandoeningen	95	Other nervous system disorders	58	6	2	Chronic
Neurology	30	1011	Vestibulaire aandoeningen (w.o. BPPD)	93	Conditions associated with dizziness or vertigo	57	6	2	Chronic
Neurology	30	1021	Gehoorsstoornissen, tinnitus	94	Other ear and sense organ disorders	57	6	2	Chronic
Neurology	30	1099	Overige aandoeningen zintuigsystemen	259	Residual codes; unclassified	157	17	2	Chronic
Neurology	30	1201	Radiculair syndroom / HNP cervicaal	205	Spondylosis; intervertebral disc disorders; other back problems	124	13	2	Chronic
Neurology	30	1202	Pseudoradiculair syndroom cervicaal	205	Spondylosis; intervertebral disc disorders; other back problems	124	13	2	Chronic
Neurology	30	1203	Radiculair syndroom / HNP lumbaal-thoracaal	205	Spondylosis; intervertebral disc disorders; other back problems	124	13	2	Chronic
Neurology	30	1204	Pseudoradiculair syndroom lumbo-sacraal	205	Spondylosis; intervertebral disc disorders; other back problems	124	13	2	Chronic
Neurology	30	1211	Spinale stenose lumbaal	205	Spondylosis; intervertebral disc disorders; other back problems	124	13	2	Chronic
Neurology	30	1231	Lumbago	205	Spondylosis; intervertebral disc disorders; other back problems	124	13	2	Chronic
Neurology	30	1299	Overige aandoeningen bewegingsstelsel	211	Other connective tissue disease	126	13	2	Chronic
Neurology	30	1301	Spina bifida (occulta)	216	Nervous system congenital anomalies	128	14	2	Chronic
Neurology	30	1399	Overige congenitale afwijkingen	216	Nervous system congenital anomalies	128	14	2	Chronic
Neurology	30	9901	Bewustzijnsstoornis, niet elders classificeerbaar	83	Epilepsy; convulsions	55	6	2	Chronic
Neurology	30	9902	Pijn, niet elders classificeerbaar	259	Residual codes; unclassified	157	17	2	Chronic
Neurology	30	9903	Duizeligheid, niet elders classificeerbaar	93	Conditions associated with dizziness or vertigo	57	6	2	Chronic
Neurology	30	9909	Neurologie, niet elders classificeerbaar	95	Other nervous system disorders	58	6	2	Chronic
Neurology	30	9923	Geen neurologie, werkdiagnose overige cognitieve en geheugenstoornissen	259	Residual codes; unclassified	157	17	2	Chronic
Neurology	30	9950	Palliatieve zorg	259	Residual codes; unclassified	157	17	2	Chronic
Neurology	30	9999	ICC	259	Residual codes; unclassified	157	17	2	Chronic
Neurology	30	0101	Meningitis bacterieel	76	Meningitis (except that caused by tuberculosis or sexually transmitted disease)	51	6	1	Acute
Neurology	30	0102	Meningitis niet-bacterieel	76	Meningitis (except that caused by tuberculosis or sexually transmitted disease)	51	6	1	Acute
Neurology	30	0111	Encefalitis	77	Encephalitis (except that caused by tuberculosis or sexually transmitted disease)	51	6	1	Acute
Neurology	30	0191	Specifieke neuro-infecties	77	Encephalitis (except that caused by tuberculosis or sexually transmitted disease)	51	6	1	Acute
Neurology	30	0199	Overige neuro-infecties	77	Encephalitis (except that caused by tuberculosis or sexually transmitted disease)	51	6	1	Acute
Neurology	30	0621	(vasovagale)Collaps	245	Syncope	148	17	1	Acute
Neurology	30	1101	Subarachnoidale bloeding	109	Acute cerebrovascular disease	71	7	1	Acute
Neurology	30	1102	Intracerebrale bloeding	109	Acute cerebrovascular disease	71	7	1	Acute
Neurology	30	1103	Intracraniële bloeding (sub- / epiduraal)	233	Intracranial injury	138	16	1	Acute
Neurology	30	1111	Onbloedige beroerte	109	Acute cerebrovascular disease	71	7	1	Acute
Neurology	30	1112	TIA (inclusief amaurosis fugax)	112	Transient cerebral ischemia	72	7	1	Acute
Neurology	30	1199	Overige cerebrovasculaire aandoeningen	111	Other and ill-defined cerebrovascular disease	72	7	1	Acute
Neurology	30	1221	Postlaminectomiesyndroom	238	Complications of surgical procedures or medical care	143	16	1	Acute
Neurology	30	1401	Schedelfractuur	228	Skull and face fractures	134	16	1	Acute
Neurology	30	1402	Commotio / contusio cerebri	233	Intracranial injury	138	16	1	Acute
Neurology	30	1409	Overig letsel hoofd	239	Superficial injury; contusion	144	16	1	Acute
Neurology	30	1411	Letsel wervelkolom / ruggemerg	227	Spinal cord injury	134	16	1	Acute
Neurology	30	1412	Multitrauma SEH	244	Other injuries and conditions due to external causes	147	16	1	Acute
Neurology	30	1421	Whiplash injury	234	Crushing injury or internal injury	139	16	1	Acute
Neurology	30	1422	Late gevolgen trauma anderszins	244	Other injuries and conditions due to external causes	147	16	1	Acute
Neurology	30	1431	Intoxicatie	243	Poisoning by nonmedicinal substances	146	16	1	Acute
Neurology	30	1499	Overig letsel, intoxicatie	244	Other injuries and conditions due to external causes	147	16	1	Acute
Ophtalmology	1	107	Systemische aandoening zonder oogheelkundige pathologie	256	Medical examination/evaluation	156	17	5	Other
Ophtalmology	1	358	Orbita tumor	44	Neoplasms of unspecified nature or uncertain behavior	36	2	4	Oncology
Ophtalmology	1	101	Geen oogheelkundige pathologie	258	Other screening for suspected conditions (not mental disorders or infectious disease)	156	17	3	Elective
Ophtalmology	1	102	Doorgemaakte pathologie	91	Other eye disorders	57	6	3	Elective
Ophtalmology	1	103	Risico op oogaandoening	258	Other screening for suspected conditions (not mental disorders or infectious disease)	156	17	3	Elective
Ophtalmology	1	204	Concomitant scheelzien	91	Other eye disorders	57	6	3	Elective
Ophtalmology	1	205	Incomitant scheelzien	91	Other eye disorders	57	6	3	Elective
Ophtalmology	1	209	Overige afwijkingen binoculaire functie	91	Other eye disorders	57	6	3	Elective
Ophtalmology	1	251	Verworven ptosis	91	Other eye disorders	57	6	3	Elective
Ophtalmology	1	254	ptosis	91	Other eye disorders	57	6	3	Elective
Ophtalmology	1	255	Dermatochalazis	91	Other eye disorders	57	6	3	Elective
Ophtalmology	1	257	Ec- en entropion	91	Other eye disorders	57	6	3	Elective
Ophtalmology	1	258	Chalazion/hordeolum	91	Other eye disorders	57	6	3	Elective
Ophtalmology	1	259	Overige pathologie oogleden	91	Other eye disorders	57	6	3	Elective
Ophtalmology	1	307	Obstructie (verworven)	91	Other eye disorders	57	6	3	Elective
Ophtalmology	1	309	Overige pathologie traanwegen	91	Other eye disorders	57	6	3	Elective
Ophtalmology	1	359	Overige pathologie orbita	91	Other eye disorders	57	6	3	Elective
Ophtalmology	1	404	Sicca syndroom	91	Other eye disorders	57	6	3	Elective
Ophtalmology	1	407	Pterygium	91	Other eye disorders	57	6	3	Elective
Ophtalmology	1	409	Overige pathologie conjunctiva	91	Other eye disorders	57	6	3	Elective
Ophtalmology	1	454	Corneaerosie / corpus alienum	91	Other eye disorders	57	6	3	Elective
Ophtalmology	1	457	Corneadystrofie / keratoconus	91	Other eye disorders	57	6	3	Elective
Ophtalmology	1	459	Overige pathologie cornea	91	Other eye disorders	57	6	3	Elective
Ophtalmology	1	509	Overige pathologie uvea	91	Other eye disorders	57	6	3	Elective
Ophtalmology	1	554	Cataract	86	Cataract	57	6	3	Elective
Ophtalmology	1	557	Nastaar	86	Cataract	57	6	3	Elective
Ophtalmology	1	559	Overige pathologie lens	91	Other eye disorders	57	6	3	Elective
Ophtalmology	1	604	CV bloeding	91	Other eye disorders	57	6	3	Elective
Ophtalmology	1	607	CV troebeling / CV loslating	91	Other eye disorders	57	6	3	Elective
Ophtalmology	1	609	Overige pathologie CV	91	Other eye disorders	57	6	3	Elective
Ophtalmology	1	654	Retinadefect / retinaloslating	87	Retinal detachments; defects; vascular occlusion; and retinopathy	57	6	3	Elective
Ophtalmology	1	655	Retinopathie (excl. DRP)	87	Retinal detachments; defects; vascular occlusion; and retinopathy	57	6	3	Elective
Ophtalmology	1	657	Vaatafsluiting	87	Retinal detachments; defects; vascular occlusion; and retinopathy	57	6	3	Elective
Ophtalmology	1	659	Overige pathologie retina	87	Retinal detachments; defects; vascular occlusion; and retinopathy	57	6	3	Elective
Ophtalmology	1	704	Subretinale neovascularisatie	87	Retinal detachments; defects; vascular occlusion; and retinopathy	57	6	3	Elective
Ophtalmology	1	705	Maculopathie	87	Retinal detachments; defects; vascular occlusion; and retinopathy	57	6	3	Elective
Ophtalmology	1	707	Maculadegeneratie	87	Retinal detachments; defects; vascular occlusion; and retinopathy	57	6	3	Elective
Ophtalmology	1	709	Overige pathologie macula	87	Retinal detachments; defects; vascular occlusion; and retinopathy	57	6	3	Elective
Ophtalmology	1	751	Geen DRP	258	Other screening for suspected conditions (not mental disorders or infectious disease)	156	17	3	Elective
Ophtalmology	1	754	NPDRP	87	Retinal detachments; defects; vascular occlusion; and retinopathy	57	6	3	Elective
Ophtalmology	1	755	Preprolif. DRP	87	Retinal detachments; defects; vascular occlusion; and retinopathy	57	6	3	Elective
Ophtalmology	1	757	PDRP	87	Retinal detachments; defects; vascular occlusion; and retinopathy	57	6	3	Elective
Ophtalmology	1	759	Overige pathologie DRP	87	Retinal detachments; defects; vascular occlusion; and retinopathy	57	6	3	Elective
Ophtalmology	1	809	Overige pathologie bulbus / sclera	91	Other eye disorders	57	6	3	Elective
Ophtalmology	1	852	Opticopathie	91	Other eye disorders	57	6	3	Elective
Ophtalmology	1	854	Intracraniele pathologie	91	Other eye disorders	57	6	3	Elective
Ophtalmology	1	859	Overige neuro-ophthalmologisch	91	Other eye disorders	57	6	3	Elective
Ophtalmology	1	901	Glaucoom risico / oculaire hypertensie	88	Glaucoma	57	6	3	Elective
Ophtalmology	1	904	Primair glaucoom	88	Glaucoma	57	6	3	Elective
Ophtalmology	1	907	Secundair glaucoom	88	Glaucoma	57	6	3	Elective
Ophtalmology	1	909	Overige glaucoom	88	Glaucoma	57	6	3	Elective
Ophtalmology	1	951	Geen diagnose	258	Other screening for suspected conditions (not mental disorders or infectious disease)	156	17	3	Elective
Ophtalmology	1	959	Overige oogafwijkingen	91	Other eye disorders	57	6	3	Elective
Ophtalmology	1	0	Traject	259	Residual codes; unclassified	157	17	2	Chronic
Ophtalmology	1	151	Visusstoornis e.c.i.	89	Blindness and vision defects	57	6	2	Chronic
Ophtalmology	1	154	Amblyopie	89	Blindness and vision defects	57	6	2	Chronic
Ophtalmology	1	155	Refractie-anomalie	89	Blindness and vision defects	57	6	2	Chronic
Ophtalmology	1	159	Overige visusstoornis	89	Blindness and vision defects	57	6	2	Chronic
Ophtalmology	1	252	Congenitale ptosis	217	Other congenital anomalies	128	14	2	Chronic
Ophtalmology	1	306	Obstructie (congenitaal)	217	Other congenital anomalies	128	14	2	Chronic
Ophtalmology	1	352	Graves' orbitopathie	48	Thyroid disorders	38	3	2	Chronic
Ophtalmology	1	954	Congenitale oogafwijking	217	Other congenital anomalies	128	14	2	Chronic
Ophtalmology	1	960	ICC	259	Residual codes; unclassified	157	17	2	Chronic
Ophtalmology	1	253	Blepharitis	90	Inflammation; infection of eye (except that caused by tuberculosis or sexually transmitteddisease)	57	6	1	Acute
Ophtalmology	1	303	Ontsteking	90	Inflammation; infection of eye (except that caused by tuberculosis or sexually transmitteddisease)	57	6	1	Acute
Ophtalmology	1	353	Infectie / ontsteking	90	Inflammation; infection of eye (except that caused by tuberculosis or sexually transmitteddisease)	57	6	1	Acute
Ophtalmology	1	402	Infectieuze conjunctivitis	90	Inflammation; infection of eye (except that caused by tuberculosis or sexually transmitteddisease)	57	6	1	Acute
Ophtalmology	1	403	Allergische conjunctivitis	90	Inflammation; infection of eye (except that caused by tuberculosis or sexually transmitteddisease)	57	6	1	Acute
Ophtalmology	1	452	Keratitis	90	Inflammation; infection of eye (except that caused by tuberculosis or sexually transmitteddisease)	57	6	1	Acute
Ophtalmology	1	456	Perforatie, alleen cornea	235	Open wounds of head; neck; and trunk	140	16	1	Acute
Ophtalmology	1	502	Uveïtis anterior	90	Inflammation; infection of eye (except that caused by tuberculosis or sexually transmitteddisease)	57	6	1	Acute
Ophtalmology	1	503	Uveïtis posterior / panuveïtis	90	Inflammation; infection of eye (except that caused by tuberculosis or sexually transmitteddisease)	57	6	1	Acute
Ophtalmology	1	603	Endophthalmitis	90	Inflammation; infection of eye (except that caused by tuberculosis or sexually transmitteddisease)	57	6	1	Acute
Ophtalmology	1	652	(chorio)Retinitis / vasculitis	90	Inflammation; infection of eye (except that caused by tuberculosis or sexually transmitteddisease)	57	6	1	Acute
Ophtalmology	1	802	Episcleritis	90	Inflammation; infection of eye (except that caused by tuberculosis or sexually transmitteddisease)	57	6	1	Acute
Ophtalmology	1	806	Perforatie (meer of anders dan corneaperforatie)	235	Open wounds of head; neck; and trunk	140	16	1	Acute
Radiation oncology	61	112	Diagnostiek nog in gang	256	Medical examination/evaluation	156	17	5	Other
Radiation oncology	61	101	Hoofdhalstumoren en schildkliertumoren	11	Cancer of head and neck	7	2	4	Oncology
Radiation oncology	61	102	Gastro-enterologische tumoren	15	Cancer of rectum and anus	11	2	4	Oncology
Radiation oncology	61	103	Long en overige intrathoracale tumoren	19	Cancer of bronchus; lung	15	2	4	Oncology
Radiation oncology	61	104	Bot en weke delen tumoren	21	Cancer of bone and connective tissue	17	2	4	Oncology
Radiation oncology	61	105	Mamma tumoren	24	Cancer of breast	19	2	4	Oncology
Radiation oncology	61	106	Gynaecologische tumoren	25	Cancer of uterus	20	2	4	Oncology
Radiation oncology	61	107	Urologische tumoren	29	Cancer of prostate	23	2	4	Oncology
Radiation oncology	61	108	Tumoren in het centraal zenuwstelsel	35	Cancer of brain and nervous system	27	2	4	Oncology
Radiation oncology	61	109	Overige maligne aandoeningen	43	Malignant neoplasm without specification of site	35	2	4	Oncology
Radiation oncology	61	110	Haematologische maligniteiten	38	Non-Hodgkin`s lymphoma	30	2	4	Oncology
Radiation oncology	61	111	Onbekende primaire tumoren	43	Malignant neoplasm without specification of site	35	2	4	Oncology
Radiation oncology	61	201	Benigne afwijkingen	47	Other and unspecified benign neoplasm	37	2	3	Elective
Radiation oncology	61	000	Traject	259	Residual codes; unclassified	157	17	2	Chronic
Radiation oncology	61	301	ICC	259	Residual codes; unclassified	157	17	2	Chronic
Radiation oncology	61	302	Screening late effecten van de behandeling van kanker	259	Residual codes; unclassified	157	17	2	Chronic
Urology	6	010	(bij)Niertumor	33	Cancer of kidney and renal pelvis	26	2	4	Oncology
Urology	6	016	Lymfnodi niertumor	33	Cancer of kidney and renal pelvis	26	2	4	Oncology
Urology	6	020	Uretertumor	34	Cancer of other urinary organs	26	2	4	Oncology
Urology	6	025	Lymfnodi uretertumor	34	Cancer of other urinary organs	26	2	4	Oncology
Urology	6	030	Blaastumor	32	Cancer of bladder	25	2	4	Oncology
Urology	6	040	Prostaatcarcinoom	29	Cancer of prostate	23	2	4	Oncology
Urology	6	045	Lymfnodi prostaatcarcinoom	29	Cancer of prostate	23	2	4	Oncology
Urology	6	048	Prostaatcarcinoom (orchidectomie)	29	Cancer of prostate	23	2	4	Oncology
Urology	6	050	Peniscarcinoom	31	Cancer of other male genital organs	24	2	4	Oncology
Urology	6	060	Testistumor	30	Cancer of testis	24	2	4	Oncology
Urology	6	069	Lymfnodi testistumor	30	Cancer of testis	24	2	4	Oncology
Urology	6	070	Urethratumor	34	Cancer of other urinary organs	26	2	4	Oncology
Urology	6	078	Lymfnodi urethratumor	44	Neoplasms of unspecified nature or uncertain behavior	36	2	4	Oncology
Urology	6	084	Lymfnodi blaastumor	32	Cancer of bladder	25	2	4	Oncology
Urology	6	092	Lymfnodi peniscarcinoom	42	Secondary malignancies	34	2	4	Oncology
Urology	6	10	(bij)Niertumor	33	Cancer of kidney and renal pelvis	26	2	4	Oncology
Urology	6	16	Lymfnodi niertumor	33	Cancer of kidney and renal pelvis	26	2	4	Oncology
Urology	6	20	Uretertumor	33	Cancer of kidney and renal pelvis	26	2	4	Oncology
Urology	6	25	Lymfnodi uretertumor	33	Cancer of kidney and renal pelvis	26	2	4	Oncology
Urology	6	30	Blaastumor	33	Cancer of kidney and renal pelvis	26	2	4	Oncology
Urology	6	40	Prostaatcarcinoom	29	Cancer of prostate	23	2	4	Oncology
Urology	6	45	Lymfnodi prostaatcarcinoom	29	Cancer of prostate	23	2	4	Oncology
Urology	6	48	Prostaatcarcinoom (orchidectomie)	29	Cancer of prostate	23	2	4	Oncology
Urology	6	50	Peniscarcinoom	29	Cancer of prostate	23	2	4	Oncology
Urology	6	60	Testistumor	29	Cancer of prostate	23	2	4	Oncology
Urology	6	69	Lymfnodi testistumor	29	Cancer of prostate	23	2	4	Oncology
Urology	6	70	Urethratumor	33	Cancer of kidney and renal pelvis	26	2	4	Oncology
Urology	6	78	Lymfnodi urethratumor	33	Cancer of kidney and renal pelvis	26	2	4	Oncology
Urology	6	84	Lymfnodi blaastumor	33	Cancer of kidney and renal pelvis	26	2	4	Oncology
Urology	6	92	Lymfnodi peniscarcinoom	29	Cancer of prostate	23	2	4	Oncology
Urology	6	011	Niersteen	160	Calculus of urinary tract	113	10	3	Elective
Urology	6	012	Nierontsteking/abces	159	Urinary tract infections	112	10	3	Elective
Urology	6	021	Uretersteen	160	Calculus of urinary tract	113	10	3	Elective
Urology	6	031	Blaassteen/corpus alienum	160	Calculus of urinary tract	113	10	3	Elective
Urology	6	032	Blaasinfectie	159	Urinary tract infections	112	10	3	Elective
Urology	6	043	Prostatodynie/CPPS	166	Other male genital disorders	115	10	3	Elective
Urology	6	044	Overige prostaatpathologie	166	Other male genital disorders	115	10	3	Elective
Urology	6	052	Balanitis	166	Other male genital disorders	115	10	3	Elective
Urology	6	058	Overige (niet congenitale) penispathologie	166	Other male genital disorders	115	10	3	Elective
Urology	6	061	Torsio testis	166	Other male genital disorders	115	10	3	Elective
Urology	6	065	Hydro/spermatocele	166	Other male genital disorders	115	10	3	Elective
Urology	6	066	Vasectomieverzoek	176	Contraceptive and procreative management	118	11	3	Elective
Urology	6	067	Liesbreuk/hydrocele communicans	143	Abdominal hernia	97	9	3	Elective
Urology	6	074	Urethrasteen/corpus alienum	160	Calculus of urinary tract	113	10	3	Elective
Urology	6	082	Interstitiële cystitis	159	Urinary tract infections	112	10	3	Elective
Urology	6	093	Infertiliteit	166	Other male genital disorders	115	10	3	Elective
Urology	6	094	Phimosis/phrenulum	166	Other male genital disorders	115	10	3	Elective
Urology	6	096	Spijtoptant na sterilisatie	176	Contraceptive and procreative management	118	11	3	Elective
Urology	6	097	Hernia cicatricialis	143	Abdominal hernia	97	9	3	Elective
Urology	6	099	Geen urologische diagnose	258	Other screening for suspected conditions (not mental disorders or infectious disease)	156	17	3	Elective
Urology	6	11	Niersteen	160	Calculus of urinary tract	113	10	3	Elective
Urology	6	15	Overige nierpathologie	159	Urinary tract infections	112	10	3	Elective
Urology	6	21	Uretersteen	160	Calculus of urinary tract	113	10	3	Elective
Urology	6	22	Non-refluerende mega-ureter	159	Urinary tract infections	112	10	3	Elective
Urology	6	28	Overige ureterpathologie	159	Urinary tract infections	112	10	3	Elective
Urology	6	31	Blaassteen/corpus alienum	160	Calculus of urinary tract	113	10	3	Elective
Urology	6	43	Prostatodynie/CPPS	166	Other male genital disorders	115	10	3	Elective
Urology	6	44	Overige prostaatpathologie	166	Other male genital disorders	115	10	3	Elective
Urology	6	51	phimosis/phrenulum/circumcisieverzoek	166	Other male genital disorders	115	10	3	Elective
Urology	6	55	infertiliteit	166	Other male genital disorders	115	10	3	Elective
Urology	6	61	Torsio testis	166	Other male genital disorders	115	10	3	Elective
Urology	6	66	Vasectomieverzoek	176	Contraceptive and procreative management	118	11	3	Elective
Urology	6	74	Urethrasteen/corpus alienum	160	Calculus of urinary tract	113	10	3	Elective
Urology	6	93	Infertiliteit	166	Other male genital disorders	115	10	3	Elective
Urology	6	94	Phimosis/phrenulum	166	Other male genital disorders	115	10	3	Elective
Urology	6	96	Spijtoptant na sterilisatie	176	Contraceptive and procreative management	118	11	3	Elective
Urology	6	97	Hernia cicatricialis	143	Abdominal hernia	97	9	3	Elective
Urology	6	00	Traject	259	Residual codes; unclassified	157	17	2	Chronic
Urology	6	000	Traject	259	Residual codes; unclassified	157	17	2	Chronic
Urology	6	009	ICC	259	Residual codes; unclassified	157	17	2	Chronic
Urology	6	014	UPJ stenose	161	Other diseases of kidney and ureters	113	10	2	Chronic
Urology	6	015	Overige (niet congenitale) nierpathologie	161	Other diseases of kidney and ureters	113	10	2	Chronic
Urology	6	018	Hydronefrose overig	161	Other diseases of kidney and ureters	113	10	2	Chronic
Urology	6	019	Congenitale nierpathologie	215	Genitourinary congenital anomalies	128	14	2	Chronic
Urology	6	022	Non-refluerende mega-ureter	161	Other diseases of kidney and ureters	113	10	2	Chronic
Urology	6	023	Vesico-ureterale reflux	161	Other diseases of kidney and ureters	113	10	2	Chronic
Urology	6	026	UVJ (UreteroVesical Junction) stenose	161	Other diseases of kidney and ureters	113	10	2	Chronic
Urology	6	027	Duplicatuur-anomalie ureter	215	Genitourinary congenital anomalies	128	14	2	Chronic
Urology	6	028	Overige (niet congenitale) ureterpathologie	161	Other diseases of kidney and ureters	113	10	2	Chronic
Urology	6	034	Stress-incontinentie/prolaps	163	Genitourinary symptoms and ill-defined conditions	114	10	2	Chronic
Urology	6	035	Urge-incontinentie/OAB	163	Genitourinary symptoms and ill-defined conditions	114	10	2	Chronic
Urology	6	036	Enuresis nocturna	163	Genitourinary symptoms and ill-defined conditions	114	10	2	Chronic
Urology	6	038	Dysfunctional voiding	163	Genitourinary symptoms and ill-defined conditions	114	10	2	Chronic
Urology	6	041	BPH/BH obstructie	164	Hyperplasia of prostate	115	10	2	Chronic
Urology	6	054	Impotentie/sexuele dysfunctie	74	Miscellaneous mental health disorders	49	5	2	Chronic
Urology	6	056	Hypospadie	215	Genitourinary congenital anomalies	128	14	2	Chronic
Urology	6	063	Maldescensus/retractiele testis	215	Genitourinary congenital anomalies	128	14	2	Chronic
Urology	6	064	Varicocele	121	Other diseases of veins and lymphatics	77	7	2	Chronic
Urology	6	073	Urethrakleppen	215	Genitourinary congenital anomalies	128	14	2	Chronic
Urology	6	085	Blaasexstrofie	215	Genitourinary congenital anomalies	128	14	2	Chronic
Urology	6	09	ICC	259	Residual codes; unclassified	157	17	2	Chronic
Urology	6	090	Overige congenitale blaaspathologie	215	Genitourinary congenital anomalies	128	14	2	Chronic
Urology	6	091	Incongruentie genderidentiteit	74	Miscellaneous mental health disorders	49	5	2	Chronic
Urology	6	095	Circumcisieverzoek	259	Residual codes; unclassified	157	17	2	Chronic
Urology	6	098	Diverse urologische diagnose(n)	163	Genitourinary symptoms and ill-defined conditions	114	10	2	Chronic
Urology	6	101	Epispadie	215	Genitourinary congenital anomalies	128	14	2	Chronic
Urology	6	102	Overige congenitale penispathologie	215	Genitourinary congenital anomalies	128	14	2	Chronic
Urology	6	103	Disorder of Sex Development (DSD), Hypovirilisatie	215	Genitourinary congenital anomalies	128	14	2	Chronic
Urology	6	104	Disorder of Sex Development (DSD), Hypervirilisatie	215	Genitourinary congenital anomalies	128	14	2	Chronic
Urology	6	105	Disorder of Sex Development (DSD), Müllerse rest	217	Other congenital anomalies	128	14	2	Chronic
Urology	6	106	Congenitale uterus pathologie	215	Genitourinary congenital anomalies	128	14	2	Chronic
Urology	6	107	Congenitale vagina pathologie	215	Genitourinary congenital anomalies	128	14	2	Chronic
Urology	6	108	Congenitale vulva pathologie	215	Genitourinary congenital anomalies	128	14	2	Chronic
Urology	6	115	Overige congenitale pathologie vrouwelijke geslachtsorganen	215	Genitourinary congenital anomalies	128	14	2	Chronic
Urology	6	12	Nierontsteking/abces	156	Nephritis; nephrosis; renal sclerosis	109	10	2	Chronic
Urology	6	120	Ureterobstructie overig (niet UVJ)	161	Other diseases of kidney and ureters	113	10	2	Chronic
Urology	6	121	Overige congenitale ureterpathologie	215	Genitourinary congenital anomalies	128	14	2	Chronic
Urology	6	14	UPJ stenose	156	Nephritis; nephrosis; renal sclerosis	109	10	2	Chronic
Urology	6	170	Overige congenitale urethrapathologie	215	Genitourinary congenital anomalies	128	14	2	Chronic
Urology	6	18	Hydronefrose overig	156	Nephritis; nephrosis; renal sclerosis	109	10	2	Chronic
Urology	6	19	Congenitale nierpathologie	215	Genitourinary congenital anomalies	128	14	2	Chronic
Urology	6	23	Vesico-ureterale reflux	156	Nephritis; nephrosis; renal sclerosis	109	10	2	Chronic
Urology	6	24	Ureterobstructie overig	156	Nephritis; nephrosis; renal sclerosis	109	10	2	Chronic
Urology	6	29	Congenitale ureterpathologie	215	Genitourinary congenital anomalies	128	14	2	Chronic
Urology	6	32	Blaasinfectie	161	Other diseases of kidney and ureters	113	10	2	Chronic
Urology	6	33	A-(hypo-)contractiele blaas	161	Other diseases of kidney and ureters	113	10	2	Chronic
Urology	6	34	Stress-incontinentie/prolaps	161	Other diseases of kidney and ureters	113	10	2	Chronic
Urology	6	35	Urge-incontinentie/OAB	161	Other diseases of kidney and ureters	113	10	2	Chronic
Urology	6	36	Enuresis nocturna	163	Genitourinary symptoms and ill-defined conditions	114	10	2	Chronic
Urology	6	37	Neurogene blaas	161	Other diseases of kidney and ureters	113	10	2	Chronic
Urology	6	38	Dysfunctional voiding	164	Hyperplasia of prostate	115	10	2	Chronic
Urology	6	39	Congenitale blaaspathologie	215	Genitourinary congenital anomalies	128	14	2	Chronic
Urology	6	41	BPH/BH obstructie	164	Hyperplasia of prostate	115	10	2	Chronic
Urology	6	56	Hypospadie	215	Genitourinary congenital anomalies	128	14	2	Chronic
Urology	6	57	circumcisieverzoek	259	Residual codes; unclassified	157	17	2	Chronic
Urology	6	59	Congenitale penispathologie	215	Genitourinary congenital anomalies	128	14	2	Chronic
Urology	6	63	Maldescensus/retractiele testis	215	Genitourinary congenital anomalies	128	14	2	Chronic
Urology	6	64	Varicocele	121	Other diseases of veins and lymphatics	77	7	2	Chronic
Urology	6	71	Urethrastrictuur	161	Other diseases of kidney and ureters	113	10	2	Chronic
Urology	6	72	Urethraruptuur/trauma	161	Other diseases of kidney and ureters	113	10	2	Chronic
Urology	6	73	Urethrakleppen	215	Genitourinary congenital anomalies	128	14	2	Chronic
Urology	6	75	Urethra(meatus) stenose/caruncula	161	Other diseases of kidney and ureters	113	10	2	Chronic
Urology	6	76	Overige urethrapathologie	161	Other diseases of kidney and ureters	113	10	2	Chronic
Urology	6	77	Urethradivertikel	161	Other diseases of kidney and ureters	113	10	2	Chronic
Urology	6	79	Congenitale urethrapathologie	215	Genitourinary congenital anomalies	128	14	2	Chronic
Urology	6	82	Interstitiële cystitis	161	Other diseases of kidney and ureters	113	10	2	Chronic
Urology	6	83	Overige blaaspathologie	161	Other diseases of kidney and ureters	113	10	2	Chronic
Urology	6	95	Circumcisieverzoek	259	Residual codes; unclassified	157	17	2	Chronic
Urology	6	98	Diverse urologische diagnose(n)	161	Other diseases of kidney and ureters	113	10	2	Chronic
Urology	6	99	Geen urologische diagnose	161	Other diseases of kidney and ureters	113	10	2	Chronic
Urology	6	013	Niertrauma	234	Crushing injury or internal injury	139	16	1	Acute
Urology	6	033	A-(hypo-)contractiele blaas	162	Other diseases of bladder and urethra	113	10	1	Acute
Urology	6	037	Neurogene blaas	162	Other diseases of bladder and urethra	113	10	1	Acute
Urology	6	042	Prostaatontsteking/abces	165	Inflammatory conditions of male genital organs	115	10	1	Acute
Urology	6	053	Peyronie/kromstand	165	Inflammatory conditions of male genital organs	115	10	1	Acute
Urology	6	062	Ontsteking testis/epididymis	165	Inflammatory conditions of male genital organs	115	10	1	Acute
Urology	6	068	Overige (intra)scrotumpathologie (inclusief testis bij prostaatcarcinoom)	165	Inflammatory conditions of male genital organs	115	10	1	Acute
Urology	6	071	Urethrastrictuur	162	Other diseases of bladder and urethra	113	10	1	Acute
Urology	6	072	Urethraruptuur/trauma	162	Other diseases of bladder and urethra	113	10	1	Acute
Urology	6	075	Urethra(meatus) stenose/caruncula	162	Other diseases of bladder and urethra	113	10	1	Acute
Urology	6	076	Overige (niet congenitale) urethrapathologie	162	Other diseases of bladder and urethra	113	10	1	Acute
Urology	6	077	Urethradivertikel	162	Other diseases of bladder and urethra	113	10	1	Acute
Urology	6	083	Overige (niet congenitale) blaaspathologie	162	Other diseases of bladder and urethra	113	10	1	Acute
Urology	6	086	Cloacale exstrofie	214	Digestive congenital anomalies	128	14	1	Acute
Urology	6	13	Niertrauma	234	Crushing injury or internal injury	139	16	1	Acute
Urology	6	42	Prostaatontsteking/abces	165	Inflammatory conditions of male genital organs	115	10	1	Acute
Urology	6	52	Balanitis	165	Inflammatory conditions of male genital organs	115	10	1	Acute
Urology	6	53	Peyronie/kromstand	165	Inflammatory conditions of male genital organs	115	10	1	Acute
Urology	6	54	Impotentie/sexuele dysfunctie	165	Inflammatory conditions of male genital organs	115	10	1	Acute
Urology	6	58	Overige penispathologie	165	Inflammatory conditions of male genital organs	115	10	1	Acute
Urology	6	62	Ontsteking testis/epididymis	165	Inflammatory conditions of male genital organs	115	10	1	Acute
Urology	6	65	Hydro/spermatocele	165	Inflammatory conditions of male genital organs	115	10	1	Acute
Urology	6	67	Liesbreuk/hydrocele communicans	165	Inflammatory conditions of male genital organs	115	10	1	Acute
Urology	6	68	Overige (intra)scrotumpathologie (inclusief testis bij prostaatcarcinoom)	165	Inflammatory conditions of male genital organs	115	10	1	Acute

## Sheet: Diagnoses (11)
Predictor	DBCSpecialtyCode	DBCSpecialtyName	DBCDiagnosisCode	DBCDiagnosisName_NL	CCS_GroupNo	CCS_Group_Name_EN	CCS_Diagnosis_GroupNo	CCS_Diagnoses_Headcluster	CCS_CategoryNo	CCS_Category
Acute cerebrovascular disease	13	Internal medicine	121	Cerebrovasculair accident /TIA	109	Acute cerebrovascular disease	71	7	1	Acute
Acute cerebrovascular disease	16	Pediatrics	3501	Cerebraal infarct	109	Acute cerebrovascular disease	71	7	1	Acute
Acute cerebrovascular disease	16	Pediatrics	3508	Intracraniële bloeding	109	Acute cerebrovascular disease	71	7	1	Acute
Acute cerebrovascular disease	35	Geriatrics	263	CVA / TIA	109	Acute cerebrovascular disease	71	7	1	Acute
Acute cerebrovascular disease	8	Neurosurgery	1205	Operatieve behandeling enkelvoudig niet complex aneurysma (anders 1210)	109	Acute cerebrovascular disease	71	7	1	Acute
Acute cerebrovascular disease	8	Neurosurgery	1230	Intracerebraal hematoom, supratentorieel, niet traumatisch: evacuatie dmv craniotomie	109	Acute cerebrovascular disease	71	7	1	Acute
Acute cerebrovascular disease	8	Neurosurgery	1235	Intracerebraal hematoom, infratentorieel, niet traumatisch: evacuatie dmv craniotomie	109	Acute cerebrovascular disease	71	7	1	Acute
Acute cerebrovascular disease	8	Neurosurgery	1240	Decompressie herseninfarct dmv craniotomie en eventuele duraverwijdingsplastiek	109	Acute cerebrovascular disease	71	7	1	Acute
Acute cerebrovascular disease	8	Neurosurgery	1321	Chronisch subduraal hematoom / hygroom: operatieve behandeling	109	Acute cerebrovascular disease	71	7	1	Acute
Acute cerebrovascular disease	30	Neurology	9927	Geen neurologie, werkdiagnose TIA (incl amaurosis fugax)	258	Other screening for suspected conditions (not mental disorders or infectious disease)	156	17	3	Elective
Acute cerebrovascular disease	30	Neurology	1101	Subarachnoidale bloeding	109	Acute cerebrovascular disease	71	7	1	Acute
Acute cerebrovascular disease	30	Neurology	1102	Intracerebrale bloeding	109	Acute cerebrovascular disease	71	7	1	Acute
Acute cerebrovascular disease	30	Neurology	1111	Onbloedige beroerte	109	Acute cerebrovascular disease	71	7	1	Acute
Acute cerebrovascular disease	30	Neurology	1112	TIA (inclusief amaurosis fugax)	112	Transient cerebral ischemia	72	7	1	Acute
Acute cerebrovascular disease	8418	Geriatrics	101	CVA	109	Acute cerebrovascular disease	71	7	1	Acute
Acute cerebrovascular disease	62	Radiology	103	Vertebrobasilair stroomgebied	109	Acute cerebrovascular disease	71	7	1	Acute
Acute cerebrovascular disease	27	Rehabilitation medicine	313	CVA	109	Acute cerebrovascular disease	71	7	1	Acute
Acute myocardial infarction	20	Cardiology	801	Follow-up na acuut coronair syndroom	257	Other aftercare	156	17	5	Other
Acute myocardial infarction	20	Cardiology	4	AP, ischemie aangetoond	100	Acute myocardial infarction	62	7	1	Acute
Acute myocardial infarction	20	Cardiology	7	onstabiele / progressieve AP	100	Acute myocardial infarction	62	7	1	Acute
Acute myocardial infarction	20	Cardiology	11	acuut myocardinfarct (q/non-q) elders	100	Acute myocardial infarction	62	7	1	Acute
Acute myocardial infarction	20	Cardiology	204	ST elevatie hartinfarct	100	Acute myocardial infarction	62	7	1	Acute
Acute myocardial infarction	20	Cardiology	205	Non ST elevatie hartinfarct	100	Acute myocardial infarction	62	7	1	Acute
Acute myocardial infarction	28	Cardiac thoracic surgery	2260	Inbrengen IABP	100	Acute myocardial infarction	62	7	1	Acute
Acute myocardial infarction	28	Cardiac thoracic surgery	2520	Ventrikelseptumruptuur	100	Acute myocardial infarction	62	7	1	Acute
Acute myocardial infarction	13	Internal medicine	101	Symptomatische ischemische hartziekte, niet code 102	101	Coronary atherosclerosis and other heart disease	63	7	2	Chronic
Acute myocardial infarction	13	Internal medicine	102	Instabiele AP, myocardinfarct	100	Acute myocardial infarction	62	7	1	Acute
Chronic Kidney Disease	3	Surgery	435	Shuntchirurgie inclusief revisie t.b.v. nierlijden	158	Chronic kidney disease	111	10	2	Chronic
Chronic Kidney Disease	3	Surgery	557	Niertransplantatietraject ontvanger	158	Chronic kidney disease	111	10	2	Chronic
Chronic Kidney Disease	13	Internal medicine	324	Chronische nierinsufficiëntie eGFR 30-60 ml/min	158	Chronic kidney disease	111	10	2	Chronic
Chronic Kidney Disease	13	Internal medicine	325	Chronische nierinsufficiëntie eGFR <30 ml/min	158	Chronic kidney disease	111	10	2	Chronic
Chronic Kidney Disease	13	Internal medicine	331	Continue ambulante peritoneale dialyse (CAPD)	158	Chronic kidney disease	111	10	2	Chronic
Chronic Kidney Disease	13	Internal medicine	332	Automatische peritoneale dialyse (APD)	158	Chronic kidney disease	111	10	2	Chronic
Chronic Kidney Disease	13	Internal medicine	336	Chronische hemodialyse thuis	158	Chronic kidney disease	111	10	2	Chronic
Chronic Kidney Disease	13	Internal medicine	339	Chronische hemodialyse in instelling	158	Chronic kidney disease	111	10	2	Chronic
Chronic Kidney Disease	16	Pediatrics	4006	Nierinsufficiëntie, chronische	158	Chronic kidney disease	111	10	2	Chronic
Congestive heartfailure nonhypertensive	20	Cardiology	16	pericarditis	108	Congestive heart failure; nonhypertensive	70	7	2	Chronic
Congestive heartfailure nonhypertensive	20	Cardiology	26	hartfalen bij CMP	108	Congestive heart failure; nonhypertensive	70	7	2	Chronic
Congestive heartfailure nonhypertensive	20	Cardiology	301	Acuut hartfalen	108	Congestive heart failure; nonhypertensive	70	7	2	Chronic
Congestive heartfailure nonhypertensive	20	Cardiology	302	Chronisch hartfalen	108	Congestive heart failure; nonhypertensive	70	7	2	Chronic
Congestive heartfailure nonhypertensive	20	Cardiology	53	CMP, hypertrofisch	108	Congestive heart failure; nonhypertensive	70	7	2	Chronic
Congestive heartfailure nonhypertensive	20	Cardiology	59	andere structurele afwijkingen van het hart	108	Congestive heart failure; nonhypertensive	70	7	2	Chronic
Congestive heartfailure nonhypertensive	20	Cardiology	904	Begeleiding hartlongtransplantatie	108	Congestive heart failure; nonhypertensive	70	7	2	Chronic
Congestive heartfailure nonhypertensive	28	Cardiac thoracic surgery	2270	Dialyse catheter inbrengen	108	Congestive heart failure; nonhypertensive	70	7	2	Chronic
Congestive heartfailure nonhypertensive	28	Cardiac thoracic surgery	2390	Implantatie bi-polaire PM elektrode	108	Congestive heart failure; nonhypertensive	70	7	2	Chronic
Congestive heartfailure nonhypertensive	28	Cardiac thoracic surgery	2430	Korte termijn steunhart	108	Congestive heart failure; nonhypertensive	70	7	2	Chronic
Congestive heartfailure nonhypertensive	28	Cardiac thoracic surgery	2460	Reanimatie met ECC +/- korte termijn steunhart	108	Congestive heart failure; nonhypertensive	70	7	2	Chronic
Congestive heartfailure nonhypertensive	28	Cardiac thoracic surgery	2545	Bentall	108	Congestive heart failure; nonhypertensive	70	7	2	Chronic
Congestive heartfailure nonhypertensive	28	Cardiac thoracic surgery	2930	Hart-longtransplantatie	108	Congestive heart failure; nonhypertensive	70	7	2	Chronic
Congestive heartfailure nonhypertensive	13	Internal medicine	107	Decompensatio cordis	108	Congestive heart failure; nonhypertensive	70	7	2	Chronic
Congestive heartfailure nonhypertensive	16	Pediatrics	3406	Decompensatio cordis	108	Congestive heart failure; nonhypertensive	70	7	2	Chronic
Congestive heartfailure nonhypertensive	16	Pediatrics	7922	Begeleiding hartlongtransplantatie	108	Congestive heart failure; nonhypertensive	70	7	2	Chronic
Congestive heartfailure nonhypertensive	35	Geriatrics	262	Decompensatio cordis	108	Congestive heart failure; nonhypertensive	70	7	2	Chronic
Congestive heartfailure nonhypertensive	22	Pulmonology	2101	Primair cardiale aandoeningen	108	Congestive heart failure; nonhypertensive	70	7	2	Chronic
Congestive heartfailure nonhypertensive	8416	Sports medicine	105	Hartfalen
COPD	28	Cardiac thoracic surgery	1590	Longvolume reductie chirurgie	127	Chronic obstructive pulmonary disease and bronchiectasis	82	8	2	Chronic
COPD	3	Surgery	309	COPD	127	Chronic obstructive pulmonary disease and bronchiectasis	82	8	2	Chronic
COPD	13	Internal medicine	601	Astma, COPD, emfyseem	127	Chronic obstructive pulmonary disease and bronchiectasis	82	8	2	Chronic
COPD	35	Geriatrics	272	COPD	127	Chronic obstructive pulmonary disease and bronchiectasis	82	8	2	Chronic
COPD	22	Pulmonology	1241	COPD	127	Chronic obstructive pulmonary disease and bronchiectasis	82	8	2	Chronic
COPD	22	Pulmonology	1402	Recidiverende infecties bij gestoorde afweer	127	Chronic obstructive pulmonary disease and bronchiectasis	82	8	2	Chronic
COPD	22	Pulmonology	1404	Bronchiëctasieën	127	Chronic obstructive pulmonary disease and bronchiectasis	82	8	2	Chronic
COPD	8416	Sports medicine	302	COPD
Diabetes mellitus with complications	3	Surgery	431	Buerger	117	Other circulatory disease	76	7	2	Chronic
Diabetes mellitus with complications	3	Surgery	432	Diabetische voet (diabetes n.n.o.)	50	Diabetes mellitus with complications	40	3	2	Chronic
Diabetes mellitus with complications	3	Surgery	521	pancreastransplantatie	49	Diabetes mellitus without complication	39	3	2	Chronic
Diabetes mellitus with complications	3	Surgery	522	eilandjestransplantatie	49	Diabetes mellitus without complication	39	3	2	Chronic
Diabetes mellitus with complications	3	Surgery	531	nier- en pancreastransplantatie	49	Diabetes mellitus without complication	39	3	2	Chronic
Diabetes mellitus with complications	13	Internal medicine	82	Lever- en pancreastransplantatietraject ontvanger	49	Diabetes mellitus without complication	39	3	2	Chronic
Diabetes mellitus with complications	13	Internal medicine	83	Lever-, pancreas- en darmtransplantatietraject ontvanger	49	Diabetes mellitus without complication	39	3	2	Chronic
Diabetes mellitus with complications	13	Internal medicine	221	Diabetes mellitus zonder secundaire complicaties	49	Diabetes mellitus without complication	39	3	2	Chronic
Diabetes mellitus with complications	13	Internal medicine	222	Diabetes mellitus met secundaire complicaties	50	Diabetes mellitus with complications	40	3	2	Chronic
Diabetes mellitus with complications	13	Internal medicine	223	Diabetes mellitus chronisch pomptherapie	49	Diabetes mellitus without complication	39	3	2	Chronic
Diabetes mellitus with complications	13	Internal medicine	345	nier- en pancreastransplantatie <= 365 dagen	49	Diabetes mellitus without complication	39	3	2	Chronic
Diabetes mellitus with complications	13	Internal medicine	347	nier- en pancreastransplantatie > 365 dagen	49	Diabetes mellitus without complication	39	3	2	Chronic
Diabetes mellitus with complications	16	Pediatrics	7104	diabetes mellitus	49	Diabetes mellitus without complication	39	3	2	Chronic
Diabetes mellitus with complications	16	Pediatrics	7113	Diabetes mellitus met chronische pomptherapie	49	Diabetes mellitus without complication	39	3	2	Chronic
Diabetes mellitus with complications	16	Pediatrics	7114	Diabetes mellitus overig	49	Diabetes mellitus without complication	39	3	2	Chronic
Diabetes mellitus with complications	16	Pediatrics	7903	Eilandjestransplantatietraject ontvanger	49	Diabetes mellitus without complication	39	3	2	Chronic
Diabetes mellitus with complications	16	Pediatrics	7910	Pancreastransplantatietraject ontvanger	49	Diabetes mellitus without complication	39	3	2	Chronic
Diabetes mellitus with complications	16	Pediatrics	7923	Lever- en pancreastransplantatietraject ontvanger	49	Diabetes mellitus without complication	39	3	2	Chronic
Diabetes mellitus with complications	16	Pediatrics	7924	Lever-, pancreas- en darmtransplantatietraject ontvanger	49	Diabetes mellitus without complication	39	3	2	Chronic
Diabetes mellitus with complications	35	Geriatrics	222	Diabetes Mellitus	49	Diabetes mellitus without complication	39	3	2	Chronic
Diabetes mellitus with complications	18	Gastroenterology	902	Diabetes mellitus	49	Diabetes mellitus without complication	39	3	2	Chronic
Diabetes mellitus with complications	1	Ophtalmology	754	NPDRP	87	Retinal detachments; defects; vascular occlusion; and retinopathy	57	6	3	Elective
Diabetes mellitus with complications	1	Ophtalmology	755	Preprolif. DRP	87	Retinal detachments; defects; vascular occlusion; and retinopathy	57	6	3	Elective
Diabetes mellitus with complications	1	Ophtalmology	757	PDRP	87	Retinal detachments; defects; vascular occlusion; and retinopathy	57	6	3	Elective
Diabetes mellitus with complications	1	Ophtalmology	759	Overige pathologie DRP	87	Retinal detachments; defects; vascular occlusion; and retinopathy	57	6	3	Elective
Diabetes mellitus with complications	5	Orthopedics	2065	Diabetische voet	50	Diabetes mellitus with complications	40	3	2	Chronic
Diabetes mellitus with complications	62	Radiology	400	Eilandjestransplantatietraject ontvanger	49	Diabetes mellitus without complication	39	3	2	Chronic
Disorders of lipid metabolism	20	Cardiology	901	Vetstofwisselingsstoornissen	53	Disorders of lipid metabolism	41	3	2	Chronic
Disorders of lipid metabolism	13	Internal medicine	271	Primaire dyslipidemie	53	Disorders of lipid metabolism	41	3	2	Chronic
Fluid and electrolyte disorders	13	Internal medicine	8	Analyse electrolytstoornis zonder diagnose	55	Fluid and electrolyte disorders	42	3	5	Other
Fluid and electrolyte disorders	13	Internal medicine	41	Behandeling dehydratie zonder diagnose	55	Fluid and electrolyte disorders	42	3	5	Other
Fluid and electrolyte disorders	35	Geriatrics	223	Dehydratie / hypovolemie	55	Fluid and electrolyte disorders	42	3	5	Other
Fluid and electrolyte disorders	35	Geriatrics	334	Afwijkende bloedchemie	55	Fluid and electrolyte disorders	42	3	5	Other
Hypertension	20	Cardiology	902	Hypertensie	98	Essential hypertension	61	7	2	Chronic
Hypertension	13	Internal medicine	311	Hypertensie	98	Essential hypertension	61	7	2	Chronic
Hypertension	16	Pediatrics	4003	Hypertensie	98	Essential hypertension	61	7	2	Chronic
Hypertension	18	Gastroenterology	901	Hypertensie	98	Essential hypertension	61	7	2	Chronic
Hypertension	8416	Sports medicine	106	Hypertensie
Other lower respiratory disease	28	Cardiac thoracic surgery	1560	Thoraxwand reconstructie	133	Other lower respiratory disease	88	8	2	Chronic
Other lower respiratory disease	28	Cardiac thoracic surgery	2920	Longtransplantatie	133	Other lower respiratory disease	88	8	2	Chronic
Other lower respiratory disease	13	Internal medicine	402	Interstitiële pneumonie	133	Other lower respiratory disease	88	8	2	Chronic
Other lower respiratory disease	13	Internal medicine	409	Overige luchtweginfecties nno (niet pneumonie)	133	Other lower respiratory disease	88	8	2	Chronic
Other lower respiratory disease	13	Internal medicine	605	longabces	133	Other lower respiratory disease	88	8	2	Chronic
Other lower respiratory disease	13	Internal medicine	609	Overige longaandoeningen nno	133	Other lower respiratory disease	88	8	2	Chronic
Other lower respiratory disease	2	Ear-, nose- and throat	92	Acute luchtwegobstructie	133	Other lower respiratory disease	88	8	2	Chronic
Other lower respiratory disease	16	Pediatrics	3299	Overige onderste luchtwegproblematiek	133	Other lower respiratory disease	88	8	2	Chronic
Other lower respiratory disease	16	Pediatrics	7921	Begeleiding longtransplantatie	133	Other lower respiratory disease	88	8	2	Chronic
Other lower respiratory disease	35	Geriatrics	271	Aandoeningen ademhalingswegen	133	Other lower respiratory disease	88	8	2	Chronic
Other lower respiratory disease	22	Pulmonology	1104	Hoest	133	Other lower respiratory disease	88	8	2	Chronic
Other lower respiratory disease	22	Pulmonology	1105	Hemoptoë	133	Other lower respiratory disease	88	8	2	Chronic
Other lower respiratory disease	22	Pulmonology	1202	Hoesten tgv hyperreactiviteit	133	Other lower respiratory disease	88	8	2	Chronic
Other lower respiratory disease	22	Pulmonology	1301	Litteken	133	Other lower respiratory disease	88	8	2	Chronic
Other lower respiratory disease	22	Pulmonology	1601	Interstitiële aandoeningen	133	Other lower respiratory disease	88	8	2	Chronic
Other lower respiratory disease	22	Pulmonology	2104	Neurologische aandoeningen	133	Other lower respiratory disease	88	8	2	Chronic
Other lower respiratory disease	22	Pulmonology	9901	Overige	133	Other lower respiratory disease	88	8	2	Chronic
Other lower respiratory disease	8418	Geriatrics	503	Respiratoire aandoeningen	133	Other lower respiratory disease	88	8	2	Chronic
Other lower respiratory disease	62	Radiology	314	Longen	133	Other lower respiratory disease	88	8	2	Chronic
Other pregnancy and delivery	13	Internal medicine	205	Hyperthyreoïdie en zwangerschap	181	Other complications of pregnancy	118	11	3	Elective
Other pregnancy and delivery	13	Internal medicine	213	Hypothyreoïdie en zwangerschap	181	Other complications of pregnancy	118	11	3	Elective
Other pregnancy and delivery	16	Pediatrics	8916	Prenatale consultatie kinderarts (m.u.v. cardiale screening 3412)	196	Other pregnancy and delivery including normal	118	11	3	Elective
Other pregnancy and delivery	16	Pediatrics	9902	Basiszorg pasgeborene/kind	196	Other pregnancy and delivery including normal	118	11	3	Elective
Other pregnancy and delivery	7	Gynaecology and obstetrics	B18	Begeleiding partus in verband met meerlingzwangerschap met >= 3 kinderen, inclusief complicaties, nazorg en nacontrole	196	Other pregnancy and delivery including normal	118	11	3	Elective
Other pregnancy and delivery	7	Gynaecology and obstetrics	B21	Begeleiding partus in verband met overige ernstige maternale indicatie, inclusief complicaties, nazorg en nacontrole	181	Other complications of pregnancy	118	11	3	Elective
Other pregnancy and delivery	7	Gynaecology and obstetrics	B41	Overige begeleiding partus inclusief complicaties, nazorg en nacontrole	196	Other pregnancy and delivery including normal	118	11	3	Elective
Other pregnancy and delivery	7	Gynaecology and obstetrics	V00	Spoedeisend consult verloskunde	196	Other pregnancy and delivery including normal	118	11	3	Elective
Other pregnancy and delivery	7	Gynaecology and obstetrics	V11	Verloskundig adviesconsult (max. 2 consulten)	196	Other pregnancy and delivery including normal	118	11	3	Elective
Other pregnancy and delivery	7	Gynaecology and obstetrics	Z11	Verloskundig adviesconsult (max. 2 consulten)	196	Other pregnancy and delivery including normal	118	11	3	Elective
Other pregnancy and delivery	7	Gynaecology and obstetrics	Z12	Abortus, EUG, hyperemesis gravidarum en andere pathologie behorend bij de eerste 16 weken graviditeit	181	Other complications of pregnancy	118	11	3	Elective
Other pregnancy and delivery	7	Gynaecology and obstetrics	Z13	Molazwangerschap (partieel of compleet)	181	Other complications of pregnancy	118	11	3	Elective
Other pregnancy and delivery	7	Gynaecology and obstetrics	Z26	Begeleiding graviditeit in verband met meerlingzwangerschap met >= 3 kinderen	196	Other pregnancy and delivery including normal	118	11	3	Elective
Other pregnancy and delivery	7	Gynaecology and obstetrics	Z29	Begeleiding graviditeit in verband met overige ernstige maternale indicatie	181	Other complications of pregnancy	118	11	3	Elective
Other pregnancy and delivery	7	Gynaecology and obstetrics	Z40	Overige begeleiding graviditeit in tweede lijn	196	Other pregnancy and delivery including normal	118	11	3	Elective
Other pregnancy and delivery	7	Gynaecology and obstetrics	Z41	Overige begeleiding graviditeit	196	Other pregnancy and delivery including normal	118	11	3	Elective
